# Supplementary material for: Synthesis and structure of di­aqua­bis­(nicotinamide-κO)bis­(nitrato-κ2O,O′)calcium(II)
Source: Acta Crystallogr E Crystallogr Commun. 2025 Aug 5;81(Pt 9):792–6. doi: 10.1107/S2056989025006759 (PMC12412687; doi:10.1107/S2056989025006759)
Supplement: Supplementary file 1 [file e-81-00792-sup1.cif]

##############################################################################
#                                                                            #
# This CIF contains the data in a paper accepted for publication in          #
# Acta Crystallographica Section E. It conforms to the requirements of       #
# Notes for Authors for Acta Crystallographica Section E, and has been       #
# peer reviewed under the auspices of the IUCr Commission on Journals.       #
#                                                                            #
# Full details of the Crystallographic Information File format               #
# are given in the paper "The Crystallographic Information File (CIF):       #
# a New Standard Archive File for Crystallography" by S. R. Hall, F. H.      #
# Allen and I. D. Brown [Acta Cryst. (1991), A47, 655-685].                  #
#                                                                            #
# The current version of the core CIF dictionary is obtainable from          #
# ftp://ftp.iucr.org/pub/cif_core.dic.                                       #
#                                                                            #
# Software is freely available for graphical display of the structure(s)     #
# in this CIF. For information consult the CIF software page                 #
# http://www.iucr.org/resources/cif/software.                                #
#                                                                            #
# This file may be used for bona fide research purposes within the           #
# scientific community so long as proper attribution is given to the journal # 
# article from which it was obtained.                                        #
#                                                                            #
##############################################################################
data_I
_audit_creation_method
;
Olex2 1.5-beta
(compiled 2025.05.22 svn.r631f81ec for OlexSys, GUI svn.r7248)
;
_journal_date_recd_electronic     2025-07-07
_journal_date_accepted     2025-07-29
_journal_name_full     'Acta Crystallographica, Section E'
_journal_year     2025
_journal_volume     81
_journal_issue      9
_journal_page_first     0
_journal_page_last     0
_journal_paper_category     GM
_journal_paper_doi     10.1107/S2056989025006759
_journal_coeditor_code     HB8147
_publ_contact_author_name     'Jamshid Ashurov'
_publ_contact_author_address
;
Institute of Bioorganic Chemistry, Academy of Sciences of Uzbekistan, 100125, M.
Ulugbek Str 83, Tashkent,
Uzbekistan
;
_publ_contact_author_email     'ashurovjamshid1@gmail.com'
_publ_contact_author_fax     ?
_publ_contact_author_phone     ?
_publ_section_title
;\
Synthesis and structure of
diaquabis(nicotinamide-\k<i>O</i>)bis(nitrato-\k^2^<i>O</i>,<i>O</i>')\
calcium(II)
;
loop_
    _publ_author_name
    _publ_author_footnote
    _publ_author_address
    'Djumanazarova, Zulfiya' .
;
Karakalpak State University named after Berdakh, Republic of Karakalpakstan,
Abdirova Street 1, Nukus 742012, Karakalpakstan
;
    'Kadirova, Shakhnoza' .
;
National University of Uzbekistan named after Mirzo Ulugbek, University Street,
4, Tashkent 100174,
Uzbekistan
;
    'Kattaev, Nuritdin' .
;
National University of Uzbekistan named after Mirzo Ulugbek, University Street,
4, Tashkent 100174,
Uzbekistan
;
    'Ibragimov, Bakhtiyar' .
;
Institute of Bioorganic Chemistry, Academy of Sciences of Uzbekistan, 100125, M.
Ulugbek Str 83, Tashkent,
Uzbekistan
;
    'Meldebekova, Saule' .
;
Karakalpakstan Medical Institute, 106 A. Dosnazarov Street, 230105 Nukus City,
Uzbekistan
;
    'Ashurov, Jamshid' .
;
Institute of Bioorganic Chemistry, Academy of Sciences of Uzbekistan, 100125, M.
Ulugbek Str 83, Tashkent,
Uzbekistan
;
_publ_section_synopsis
;
The title complex features an eight-coordinate Ca^2+^ center with a distorted
trigonal--dodecahedral geometry.
;
_chemical_name_systematic
;\
Diaquabis(nicotinamide-\k<i>O</i>)bis(nitrato-\k^2^<i>O</i>,<i>O</i>')\
calcium(II)
;
_chemical_name_common     ?
_chemical_formula_moiety     'C12 H16 Ca N6 O10'
_chemical_formula_sum     'C12 H16 Ca N6 O10'
_chemical_formula_iupac     '[Ca (N O3)2 (C6 H6 N2 O)2 (H2 O)2]'
_chemical_formula_weight     444.39
_chemical_melting_point     ?
_space_group_crystal_system     monoclinic
_space_group_name_H-M_alt     'P 1 21/n 1'
_space_group_name_Hall     '-P 2yn'
loop_
    _space_group_symop_operation_xyz
    'x, y, z'
    '-x+1/2, y+1/2, -z+1/2'
    '-x, -y, -z'
    'x-1/2, -y-1/2, z-1/2'
_cell_length_a     7.5454(3)
_cell_length_b     24.8759(9)
_cell_length_c     10.7807(4)
_cell_angle_alpha     90
_cell_angle_beta     108.777(4)
_cell_angle_gamma     90
_cell_volume     1915.83(13)
_cell_formula_units_Z     4
_cell_measurement_reflns_used     3138
_cell_measurement_theta_min     4.3150
_cell_measurement_theta_max     75.6110
_cell_measurement_temperature     292
_exptl_crystal_description     block
_exptl_crystal_colour     colourless
_exptl_crystal_size_max     0.3
_exptl_crystal_size_mid     0.2
_exptl_crystal_size_min     0.15
_exptl_crystal_density_diffrn     1.541
_exptl_crystal_density_meas     ?
_exptl_crystal_density_method     ?
_exptl_crystal_F_000     920
_exptl_absorpt_coefficient_mu     3.438
_exptl_absorpt_correction_type     multi-scan
_exptl_absorpt_process_details
;
(CrysAlisPro; Rigaku OD, 2022).
;
_exptl_absorpt_correction_T_min     0.69475
_exptl_absorpt_correction_T_max     1.00000
_diffrn_ambient_temperature     292
_diffrn_source     'Enhance (Cu) X-ray Source'
_diffrn_radiation_type     'Cu K\a'
_diffrn_radiation_wavelength     1.54184
_diffrn_radiation_monochromator     graphite
_diffrn_measurement_device_type     'Xcalibur, Ruby'
_diffrn_measurement_device     'four-circle diffractometer'
_diffrn_measurement_method     '\w scans'
_diffrn_detector     'CCD plate'
_diffrn_detector_area_resol_mean     10.2576
loop_
    _diffrn_refln_index_h
    _diffrn_refln_index_k
    _diffrn_refln_index_l
    0 0 -1
    0 0 -2
    0 0 -3
    0 0 -4
    0 0 -5
    0 0 -6
    0 0 -7
    0 0 -8
    0 0 8
    0 0 -9
    0 0 -10
    0 0 -11
    0 0 12
    0 -1 -1
    0 -1 -2
    0 1 -3
    0 -1 -3
    0 -1 -4
    0 1 -4
    0 -1 -5
    0 1 -5
    0 -1 -6
    0 1 -6
    0 1 -7
    0 1 7
    0 -1 -7
    0 1 -8
    0 -1 -8
    0 1 -8
    0 -1 8
    0 1 8
    0 1 -9
    0 -1 -9
    0 -1 -10
    0 1 -10
    0 1 -11
    0 -1 12
    0 1 12
    0 2 0
    0 2 1
    0 -2 -2
    0 -2 -3
    0 2 -4
    0 -2 -4
    0 2 -5
    0 -2 -5
    0 2 6
    0 2 -6
    0 -2 -6
    0 2 -7
    0 2 7
    0 2 -8
    0 2 8
    0 -2 -8
    0 2 -9
    0 -2 -9
    0 2 -10
    0 -2 -10
    0 2 11
    0 2 -11
    0 2 12
    0 -2 12
    0 3 0
    0 3 1
    0 -3 1
    0 3 2
    0 3 3
    0 -3 -4
    0 3 4
    0 3 5
    0 3 -5
    0 3 -6
    0 3 6
    0 3 7
    0 3 -7
    0 -3 -8
    0 3 8
    0 3 -8
    0 -3 -9
    0 3 -9
    0 3 -10
    0 -3 -10
    0 3 -11
    0 3 11
    0 3 12
    0 -3 12
    0 4 0
    0 -4 1
    0 4 1
    0 4 2
    0 4 3
    0 4 4
    0 4 -5
    0 4 5
    0 4 -6
    0 4 6
    0 4 7
    0 4 -7
    0 -4 -8
    0 4 -8
    0 4 8
    0 4 -9
    0 -4 -9
    0 4 10
    0 4 -10
    0 4 -11
    0 4 11
    0 4 12
    0 5 0
    0 -5 -1
    0 -5 1
    0 5 2
    0 5 3
    0 5 4
    0 5 5
    0 5 6
    0 5 -6
    0 5 -7
    0 5 7
    0 5 8
    0 5 -8
    0 -5 -8
    0 5 -8
    0 -5 -9
    0 5 -10
    0 5 10
    0 5 -11
    0 5 11
    0 5 -12
    0 5 12
    0 -6 0
    0 6 0
    0 -6 1
    0 6 1
    0 6 2
    0 6 3
    0 6 4
    0 6 5
    0 6 -6
    0 6 6
    0 6 7
    0 6 -7
    0 -6 -8
    0 6 -8
    0 6 -8
    0 6 8
    0 6 9
    0 6 -10
    0 6 10
    0 6 11
    0 6 -11
    0 6 -12
    0 6 12
    0 -7 0
    0 7 0
    0 7 1
    0 -7 1
    0 7 2
    0 7 3
    0 7 4
    0 7 5
    0 7 -6
    0 7 6
    0 7 7
    0 7 -7
    0 7 -7
    0 -7 -7
    0 7 -8
    0 7 -8
    0 7 8
    0 7 8
    0 7 9
    0 7 -10
    0 7 10
    0 7 11
    0 7 -11
    0 7 12
    0 7 -12
    0 -8 0
    0 8 0
    0 -8 -1
    0 8 1
    0 -8 1
    0 8 2
    0 8 3
    0 8 4
    0 8 5
    0 8 6
    0 8 7
    0 8 -7
    0 8 7
    0 8 -8
    0 8 -8
    0 8 8
    0 8 8
    0 8 9
    0 8 10
    0 8 -10
    0 8 11
    0 8 -11
    0 8 -12
    0 8 12
    0 9 0
    0 -9 0
    0 -9 1
    0 9 1
    0 9 2
    0 9 3
    0 9 4
    0 9 5
    0 9 6
    0 9 7
    0 9 -7
    0 9 -7
    0 9 7
    0 9 8
    0 9 -8
    0 9 8
    0 9 -8
    0 9 9
    0 9 -10
    0 9 10
    0 9 -11
    0 9 11
    0 9 -12
    0 9 12
    0 10 0
    0 -10 0
    0 10 1
    0 -10 -1
    0 -10 1
    0 10 2
    0 10 3
    0 10 4
    0 10 5
    0 10 6
    0 10 7
    0 10 -7
    0 10 7
    0 10 -7
    0 10 8
    0 10 -8
    0 10 -9
    0 10 9
    0 10 10
    0 10 11
    0 10 -11
    0 10 -12
    0 10 12
    0 -11 0
    0 11 0
    0 11 1
    0 -11 1
    0 -11 -1
    0 11 2
    0 11 3
    0 11 4
    0 11 5
    0 11 -6
    0 11 6
    0 11 6
    0 11 -7
    0 11 -7
    0 11 7
    0 11 7
    0 11 8
    0 11 -8
    0 11 -9
    0 11 9
    0 11 10
    0 11 -11
    0 11 11
    0 11 -12
    0 -12 0
    0 12 0
    0 -12 -1
    0 12 1
    0 -12 1
    0 12 2
    0 -12 -2
    0 12 3
    0 12 4
    0 12 5
    0 12 6
    0 12 6
    0 12 -6
    0 12 -7
    0 12 -7
    0 12 7
    0 12 7
    0 12 -8
    0 12 8
    0 12 9
    0 12 -9
    0 12 10
    0 12 -11
    0 12 11
    0 13 0
    0 -13 0
    0 -13 1
    0 -13 -1
    0 13 1
    0 13 2
    0 -13 -2
    0 -13 -3
    0 13 3
    0 13 4
    0 13 5
    0 13 6
    0 13 -6
    0 13 6
    0 13 -7
    0 13 7
    0 13 -7
    0 13 7
    0 13 -8
    0 13 8
    0 13 9
    0 13 -9
    0 13 10
    0 13 11
    0 13 -11
    0 -14 0
    0 14 0
    0 -14 -1
    0 -14 1
    0 14 1
    0 -14 -2
    0 14 2
    0 -14 -3
    0 14 3
    0 14 4
    0 -14 -4
    0 14 5
    0 14 5
    0 14 -5
    0 14 -6
    0 14 6
    0 14 6
    0 14 -7
    0 14 7
    0 14 8
    0 14 -8
    0 14 -9
    0 14 9
    0 14 10
    0 14 11
    0 14 -11
    0 15 0
    0 -15 0
    0 -15 -1
    0 15 1
    0 -15 1
    0 -15 -2
    0 15 2
    0 -15 -3
    0 15 3
    0 -15 -4
    0 15 4
    0 15 5
    0 15 -5
    0 15 5
    0 15 6
    0 15 -6
    0 15 6
    0 15 7
    0 15 -7
    0 15 -8
    0 15 8
    0 15 -9
    0 15 9
    0 15 10
    0 15 11
    0 15 -11
    0 16 0
    0 -16 0
    0 16 1
    0 -16 -1
    0 -16 -2
    0 16 2
    0 16 3
    0 -16 -3
    0 16 -4
    0 16 4
    0 16 4
    0 -16 -4
    0 16 5
    0 16 5
    0 16 -5
    0 16 -6
    0 16 6
    0 16 7
    0 16 -7
    0 16 -8
    0 16 8
    0 16 -9
    0 16 9
    0 16 10
    0 16 -11
    0 -17 0
    0 -17 -1
    0 17 1
    0 -17 -2
    0 17 2
    0 -17 -3
    0 17 3
    0 17 3
    0 17 -3
    0 17 4
    0 17 4
    0 17 -4
    0 17 -5
    0 17 5
    0 17 5
    0 17 6
    0 17 -6
    0 17 -7
    0 17 7
    0 17 8
    0 17 -8
    0 17 -9
    0 17 9
    0 17 10
    0 -18 0
    0 -18 -1
    0 18 1
    0 18 -2
    0 18 -2
    0 -18 -2
    0 18 2
    0 18 2
    0 18 3
    0 18 -3
    0 -18 -3
    0 18 3
    0 18 -4
    0 18 4
    0 18 4
    0 18 5
    0 18 -5
    0 18 6
    0 18 -6
    0 18 -7
    0 18 7
    0 18 -8
    0 18 8
    0 18 9
    0 18 -10
    0 18 10
    0 19 0
    0 19 0
    0 19 -1
    0 19 1
    0 -19 -1
    0 19 1
    0 19 -1
    0 19 -2
    0 19 2
    0 19 -2
    0 19 2
    0 -19 -2
    0 19 -3
    0 -19 -3
    0 19 3
    0 19 -3
    0 19 3
    0 19 -4
    0 19 4
    0 19 4
    0 19 5
    0 19 -5
    0 19 -6
    0 19 6
    0 19 7
    0 19 -7
    0 19 -8
    0 19 8
    0 19 9
    0 19 -10
    0 20 0
    0 20 0
    0 20 -1
    0 20 -1
    0 20 1
    0 20 -2
    0 20 2
    0 20 2
    0 -20 -2
    0 20 -2
    0 20 -3
    0 20 3
    0 20 3
    0 20 -4
    0 20 4
    0 20 5
    0 20 -5
    0 20 -6
    0 20 6
    0 20 7
    0 20 -7
    0 20 8
    0 20 -8
    0 20 9
    0 21 0
    0 21 0
    0 21 -1
    0 21 1
    0 21 1
    0 21 -1
    0 21 2
    0 21 -2
    0 21 -2
    0 21 -3
    0 21 3
    0 21 -4
    0 21 4
    0 21 -5
    0 21 5
    0 21 -6
    0 21 6
    0 21 7
    0 21 -7
    0 21 8
    0 21 -8
    0 21 9
    0 22 0
    0 22 0
    0 22 1
    0 22 -1
    0 22 1
    0 22 -1
    0 22 -2
    0 22 2
    0 22 -3
    0 22 3
    0 22 -4
    0 22 4
    0 22 5
    0 22 -5
    0 22 6
    0 22 -6
    0 22 -7
    0 22 7
    0 22 -8
    0 22 8
    0 23 0
    0 23 0
    0 23 1
    0 23 -1
    0 23 -1
    0 23 1
    0 23 2
    0 23 -2
    0 23 3
    0 23 -3
    0 23 4
    0 23 -4
    0 23 5
    0 23 -5
    0 23 6
    0 23 -6
    0 23 7
    0 23 -7
    0 23 8
    0 24 0
    0 24 0
    0 24 -1
    0 24 1
    0 24 -1
    0 24 1
    0 24 2
    0 24 -2
    0 24 -3
    0 24 3
    0 24 -4
    0 24 4
    0 24 -5
    0 24 5
    0 24 -6
    0 24 6
    0 24 7
    0 24 -7
    0 25 0
    0 25 0
    0 25 1
    0 25 1
    0 25 2
    0 25 -2
    0 25 -3
    0 25 3
    0 25 -4
    0 25 4
    0 25 -5
    0 25 5
    0 25 -6
    0 25 6
    0 25 7
    0 26 0
    0 26 0
    0 26 -1
    0 26 1
    0 26 2
    0 26 -2
    0 26 3
    0 26 -3
    0 26 -4
    0 26 4
    0 26 -5
    0 26 5
    0 26 6
    0 27 0
    0 27 -1
    0 27 1
    0 27 2
    0 27 -2
    0 27 3
    0 27 -3
    0 27 -4
    0 27 4
    0 27 5
    0 28 0
    0 28 -1
    0 28 1
    0 28 2
    0 28 -2
    0 28 3
    0 28 -3
    0 28 4
    0 29 0
    0 29 -1
    0 29 -2
    0 29 -3
    -1 0 13
    -1 0 12
    1 0 -11
    1 0 -10
    -1 0 9
    1 0 -9
    1 0 -8
    -1 0 8
    1 0 -7
    1 0 -6
    1 0 -5
    1 0 -4
    1 0 -3
    1 0 -2
    -1 0 1
    -1 0 0
    -1 0 -1
    -1 0 -1
    -1 0 -2
    -1 0 -3
    -1 0 -4
    -1 0 -5
    -1 0 -6
    1 0 7
    -1 0 -7
    -1 0 -8
    1 0 8
    -1 0 -9
    -1 0 -10
    1 0 11
    -1 0 -11
    1 0 12
    -1 -1 13
    -1 1 13
    -1 -1 12
    -1 1 12
    1 -1 -11
    1 1 -11
    1 -1 -10
    1 1 -10
    1 -1 -9
    -1 -1 9
    -1 1 9
    1 1 -9
    1 -1 -8
    -1 -1 8
    -1 1 8
    1 1 -7
    -1 1 7
    1 1 -6
    1 -1 -6
    1 -1 -5
    1 1 -5
    1 1 -4
    1 -1 -4
    1 1 -3
    1 -1 -3
    -1 1 2
    -1 1 1
    -1 1 1
    -1 -1 1
    -1 -1 0
    -1 -1 0
    -1 1 0
    -1 -1 -1
    1 -1 1
    -1 -1 -1
    -1 1 -1
    -1 -1 -2
    -1 1 -3
    -1 -1 -3
    -1 -1 -4
    -1 1 -4
    -1 -1 -5
    -1 1 -5
    -1 1 -6
    -1 -1 -6
    -1 -1 -7
    1 1 7
    -1 1 -7
    -1 1 -8
    -1 1 -8
    1 -1 8
    -1 -1 -8
    1 1 8
    -1 -1 -9
    -1 1 -9
    -1 1 -10
    -1 -1 -10
    1 1 11
    1 -1 11
    1 1 12
    1 -1 12
    -1 2 13
    -1 -2 13
    -1 -2 12
    -1 2 12
    1 2 -11
    -1 2 11
    1 -2 -10
    1 2 -10
    1 -2 -9
    1 2 -9
    -1 2 9
    -1 -2 9
    1 2 -8
    1 -2 -8
    -1 2 8
    -1 2 7
    1 2 -7
    -1 2 6
    1 2 -6
    -1 2 5
    1 2 -5
    1 2 -4
    -1 2 3
    -1 2 2
    -1 2 2
    -1 2 1
    -1 -2 1
    -1 2 1
    1 2 0
    -1 -2 0
    1 -2 1
    -1 -2 -1
    1 2 1
    -1 -2 -1
    -1 -2 -2
    -1 -2 -3
    -1 2 -4
    -1 -2 -4
    -1 -2 -5
    -1 2 -5
    1 2 5
    1 2 6
    -1 -2 -6
    -1 2 -6
    -1 2 -7
    1 2 7
    -1 -2 -7
    -1 2 -7
    -1 2 -8
    -1 -2 -8
    1 -2 8
    -1 2 -8
    1 2 8
    -1 -2 -9
    -1 2 -9
    -1 2 -10
    -1 2 -11
    1 2 11
    1 -2 12
    1 2 12
    -1 -3 13
    -1 3 13
    -1 3 12
    1 3 -12
    -1 3 11
    1 3 -11
    1 3 -10
    1 -3 -10
    1 -3 -9
    -1 3 9
    1 3 -9
    -1 -3 9
    1 3 -8
    1 -3 -8
    -1 3 8
    -1 3 7
    1 3 -7
    1 3 -6
    -1 3 6
    -1 3 5
    1 3 -5
    -1 3 4
    -1 3 3
    -1 3 3
    -1 3 2
    -1 3 2
    -1 3 1
    -1 -3 1
    -1 3 1
    1 3 0
    -1 -3 0
    1 3 1
    1 -3 1
    -1 -3 -1
    1 3 2
    -1 -3 -2
    -1 -3 -2
    1 3 3
    -1 -3 -3
    -1 3 -4
    -1 -3 -4
    1 3 4
    1 3 5
    -1 -3 -5
    -1 3 -5
    1 3 6
    -1 3 -6
    -1 3 -7
    -1 -3 -7
    1 3 7
    -1 3 -8
    1 3 8
    -1 3 -8
    -1 -3 -8
    -1 3 -9
    -1 -3 -9
    1 3 10
    -1 3 -10
    -1 3 -11
    1 3 11
    1 -3 12
    -1 4 13
    -1 -4 13
    1 4 -12
    -1 4 12
    -1 4 11
    1 4 -11
    1 -4 -10
    1 4 -10
    -1 4 9
    1 -4 -9
    -1 4 8
    1 4 -8
    1 -4 -8
    1 4 -7
    -1 4 7
    -1 4 6
    1 4 -6
    1 4 -5
    -1 4 5
    -1 4 4
    -1 4 4
    -1 4 3
    -1 4 3
    -1 4 2
    -1 4 2
    -1 4 1
    1 4 -1
    -1 4 1
    -1 4 0
    -1 -4 0
    -1 -4 -1
    -1 -4 -1
    1 4 1
    1 4 2
    -1 -4 -2
    -1 -4 -2
    1 4 3
    1 4 4
    1 4 5
    -1 4 -5
    1 4 6
    -1 4 -6
    -1 -4 -7
    -1 4 -7
    1 4 7
    -1 4 -7
    1 4 8
    -1 -4 -8
    -1 4 -8
    -1 4 -9
    -1 -4 -9
    1 4 10
    -1 4 -10
    1 4 11
    -1 4 -11
    1 -4 12
    -1 5 13
    -1 -5 13
    -1 5 12
    1 5 -12
    -1 5 11
    1 5 -11
    -1 5 10
    1 5 -10
    1 -5 -9
    1 5 -8
    1 -5 -8
    -1 5 8
    1 5 -7
    -1 5 7
    -1 5 6
    1 5 -6
    -1 5 5
    -1 5 4
    -1 5 4
    -1 5 3
    -1 5 3
    -1 5 2
    -1 5 2
    -1 5 1
    1 5 -1
    1 5 0
    -1 5 0
    1 5 1
    -1 -5 -1
    -1 -5 -1
    1 -5 1
    1 -5 2
    -1 -5 -2
    -1 -5 -2
    1 5 3
    1 5 4
    1 5 5
    -1 5 -5
    1 5 6
    -1 5 -6
    1 5 7
    -1 -5 -7
    -1 5 -7
    -1 5 -7
    -1 5 -8
    -1 5 -8
    1 5 8
    -1 -5 -8
    -1 5 -9
    1 5 9
    -1 5 -10
    1 5 10
    -1 5 -11
    1 5 11
    1 -5 12
    -1 6 13
    1 6 -12
    -1 6 12
    1 6 -11
    -1 6 11
    -1 6 10
    1 6 -10
    -1 6 9
    -1 6 8
    1 -6 -8
    1 6 -8
    1 6 -7
    -1 6 7
    -1 6 6
    1 6 -6
    -1 6 5
    -1 6 4
    -1 6 3
    -1 6 2
    -1 6 1
    1 6 -1
    -1 6 0
    -1 -6 0
    1 6 0
    -1 -6 0
    1 -6 1
    -1 -6 -1
    -1 -6 -1
    1 6 1
    1 -6 2
    1 6 2
    -1 -6 -2
    -1 -6 -2
    1 6 3
    1 6 4
    1 6 5
    -1 6 -6
    1 6 6
    1 6 7
    -1 6 -7
    -1 -6 -7
    -1 6 -7
    1 6 8
    -1 6 -8
    -1 6 -9
    1 6 9
    -1 6 -10
    1 6 10
    -1 6 -11
    1 6 11
    1 7 -12
    -1 7 12
    -1 7 11
    1 7 -11
    -1 7 10
    -1 7 9
    1 7 -8
    1 7 -8
    -1 7 8
    -1 7 8
    -1 7 7
    1 7 -7
    -1 7 6
    1 7 -6
    -1 7 5
    -1 7 4
    -1 7 3
    -1 7 2
    -1 7 1
    1 7 -1
    1 7 0
    -1 -7 0
    1 -7 1
    1 7 1
    -1 -7 -1
    -1 -7 -1
    1 -7 2
    1 7 2
    -1 -7 -2
    -1 -7 -2
    -1 -7 -3
    1 7 3
    1 7 4
    1 7 5
    -1 7 -6
    1 7 6
    1 7 7
    -1 7 -7
    1 7 7
    -1 7 -7
    1 7 8
    -1 7 -8
    1 7 9
    -1 7 -10
    1 7 10
    -1 7 -11
    1 7 11
    1 8 -12
    -1 8 12
    1 8 -11
    -1 8 11
    -1 8 10
    -1 8 9
    1 8 -8
    -1 8 8
    -1 8 8
    -1 8 7
    1 8 -7
    -1 8 6
    -1 8 5
    -1 8 4
    -1 8 3
    -1 8 2
    -1 8 1
    1 8 -1
    -1 -8 0
    -1 8 0
    -1 -8 0
    1 8 0
    1 8 1
    1 -8 1
    -1 -8 -1
    -1 -8 -2
    1 -8 2
    1 8 2
    -1 -8 -2
    1 8 3
    -1 -8 -3
    1 8 4
    1 8 5
    -1 8 -6
    1 8 6
    -1 8 -7
    1 8 7
    1 8 7
    -1 8 -7
    -1 8 -8
    1 8 8
    1 8 9
    -1 8 -10
    1 8 10
    1 8 11
    -1 8 -11
    -1 9 12
    1 9 -12
    -1 9 11
    1 9 -11
    -1 9 10
    -1 9 9
    1 9 -8
    -1 9 8
    -1 9 8
    -1 9 7
    -1 9 7
    1 9 -7
    -1 9 6
    -1 9 5
    -1 9 4
    -1 9 3
    -1 9 2
    1 9 -1
    -1 9 1
    1 9 0
    -1 9 0
    -1 -9 0
    1 9 1
    1 -9 1
    -1 -9 -1
    -1 -9 -1
    -1 -9 -2
    1 -9 2
    1 9 2
    -1 -9 -2
    -1 -9 -3
    1 9 3
    1 9 4
    1 9 5
    1 9 6
    -1 9 -6
    -1 9 -6
    1 9 7
    -1 9 -7
    1 9 7
    -1 9 -7
    1 9 8
    -1 9 -8
    1 9 9
    -1 9 -10
    1 9 10
    1 9 11
    -1 9 -11
    1 10 -12
    -1 10 12
    1 10 -11
    -1 10 11
    -1 10 10
    -1 10 9
    1 10 -8
    -1 10 8
    -1 10 8
    1 10 -7
    -1 10 7
    -1 10 7
    -1 10 6
    -1 10 5
    -1 10 4
    -1 10 3
    -1 10 2
    -1 10 1
    1 10 -1
    -1 -10 0
    1 10 0
    -1 10 0
    -1 -10 0
    -1 -10 -1
    1 -10 1
    1 10 1
    1 10 2
    1 -10 2
    -1 -10 -2
    1 10 3
    -1 -10 -3
    1 10 4
    1 10 5
    -1 10 -6
    1 10 6
    -1 10 -6
    1 10 6
    -1 10 -7
    1 10 7
    -1 10 -7
    1 10 7
    1 10 8
    -1 10 -8
    1 10 9
    -1 10 -10
    1 10 10
    1 10 11
    -1 10 -11
    -1 11 12
    1 11 -12
    -1 11 11
    1 11 -11
    -1 11 10
    -1 11 9
    1 11 -8
    -1 11 8
    -1 11 7
    -1 11 7
    1 11 -7
    1 11 -7
    -1 11 6
    -1 11 5
    -1 11 4
    -1 11 3
    -1 11 2
    -1 11 1
    1 11 -1
    -1 11 0
    -1 -11 0
    1 11 0
    -1 -11 0
    1 -11 0
    1 11 1
    -1 -11 -1
    -1 -11 -1
    1 -11 1
    1 11 2
    1 -11 2
    -1 -11 -2
    1 11 3
    -1 -11 -3
    1 11 4
    1 11 5
    1 11 6
    1 11 6
    -1 11 -6
    1 11 7
    1 11 7
    -1 11 -7
    -1 11 -7
    1 11 8
    -1 11 -8
    1 11 9
    -1 11 -9
    -1 11 -10
    1 11 10
    -1 11 -11
    1 11 11
    1 12 -12
    -1 12 12
    -1 12 11
    1 12 -11
    -1 12 10
    -1 12 9
    1 12 -9
    1 12 -8
    -1 12 8
    -1 12 7
    1 12 -7
    -1 12 7
    1 12 -7
    -1 12 6
    -1 12 6
    -1 12 5
    -1 12 4
    -1 12 3
    -1 12 2
    -1 -12 1
    -1 12 1
    1 12 -1
    1 12 0
    -1 12 0
    -1 -12 0
    1 -12 0
    -1 -12 -1
    1 12 1
    1 -12 1
    -1 -12 -2
    1 -12 2
    1 12 2
    1 12 3
    -1 -12 -3
    1 12 4
    1 12 5
    1 12 6
    1 12 6
    -1 12 -6
    -1 12 -7
    1 12 7
    -1 12 -8
    1 12 8
    -1 12 -9
    1 12 9
    1 12 10
    -1 12 -10
    -1 12 -11
    -1 -12 -11
    1 13 -12
    -1 13 12
    -1 13 11
    1 13 -11
    -1 13 10
    -1 13 9
    1 13 -9
    -1 13 8
    1 13 -8
    1 13 -7
    -1 13 7
    -1 13 7
    -1 13 6
    1 13 -6
    -1 13 6
    -1 13 5
    -1 13 4
    -1 13 3
    -1 13 2
    -1 -13 1
    -1 13 1
    1 13 -1
    1 -13 0
    -1 -13 0
    1 13 0
    -1 13 0
    -1 -13 0
    1 13 1
    -1 -13 -1
    1 -13 1
    1 -13 2
    -1 -13 -2
    1 13 2
    1 13 3
    -1 -13 -3
    1 13 4
    -1 13 -5
    1 13 5
    1 13 5
    1 13 6
    1 13 6
    -1 13 -6
    -1 13 -7
    1 13 7
    1 13 8
    -1 13 -8
    1 13 9
    -1 13 -9
    1 13 10
    -1 13 -10
    -1 -13 -11
    -1 13 -11
    1 14 -11
    -1 14 11
    -1 14 10
    1 14 -9
    -1 14 9
    -1 14 8
    1 14 -8
    -1 14 7
    -1 14 7
    1 14 -7
    -1 14 6
    1 14 -6
    -1 14 6
    -1 14 5
    -1 14 4
    -1 14 3
    -1 14 2
    -1 14 1
    1 -14 -1
    1 -14 0
    1 14 0
    1 -14 1
    -1 -14 -1
    1 14 1
    -1 -14 -2
    1 14 2
    1 -14 2
    1 14 3
    1 14 4
    1 14 5
    1 14 5
    -1 14 -5
    -1 14 -6
    1 14 6
    1 14 6
    -1 14 -7
    1 14 7
    1 14 8
    -1 14 -8
    1 14 9
    -1 14 -9
    -1 14 -10
    1 14 10
    1 15 -11
    -1 15 11
    -1 15 10
    1 15 -9
    -1 15 9
    1 15 -8
    -1 15 8
    -1 15 7
    1 15 -7
    1 15 -6
    -1 15 6
    -1 15 5
    1 15 -5
    -1 15 4
    -1 15 3
    1 -15 -2
    -1 15 2
    -1 15 1
    1 -15 -1
    -1 -15 1
    1 -15 0
    1 15 0
    1 15 1
    -1 -15 -1
    1 -15 1
    -1 -15 -2
    1 15 2
    1 15 3
    1 15 4
    1 15 4
    -1 15 -4
    -1 15 -5
    1 15 5
    1 15 5
    -1 15 -6
    1 15 6
    -1 15 -7
    1 15 7
    -1 15 -8
    1 15 8
    1 15 9
    -1 15 -9
    1 15 10
    -1 15 -10
    1 16 -11
    -1 16 11
    -1 16 10
    -1 16 9
    1 16 -8
    -1 16 8
    1 16 -7
    -1 16 7
    -1 16 6
    -1 16 6
    1 16 -6
    -1 16 5
    -1 16 5
    -1 16 5
    1 16 -5
    -1 16 4
    -1 16 4
    -1 16 3
    1 -16 -3
    -1 16 2
    1 -16 -2
    -1 16 1
    1 -16 -1
    1 -16 0
    1 16 0
    1 16 1
    1 -16 1
    1 16 2
    -1 -16 -2
    1 16 3
    -1 16 -3
    -1 16 -4
    1 16 4
    1 16 5
    -1 16 -5
    1 16 5
    1 16 6
    -1 16 -6
    1 16 7
    -1 16 -7
    -1 16 -8
    1 16 8
    -1 16 -9
    1 16 9
    -1 16 -10
    -1 -16 -10
    1 17 -11
    -1 17 11
    -1 17 10
    -1 17 9
    1 17 -8
    -1 17 8
    1 17 -7
    -1 17 7
    1 17 -6
    -1 17 6
    -1 17 5
    -1 17 5
    -1 17 5
    1 -17 -5
    1 17 -5
    -1 17 4
    -1 17 4
    -1 17 4
    1 -17 -4
    -1 17 3
    -1 17 3
    1 -17 -3
    -1 17 2
    -1 -17 2
    1 -17 -2
    -1 17 1
    1 -17 -1
    1 -17 0
    1 17 0
    1 17 1
    1 -17 1
    -1 17 -2
    1 17 2
    -1 17 -2
    1 17 3
    1 17 3
    -1 17 -3
    -1 17 -4
    1 17 4
    1 17 4
    -1 17 -5
    1 17 5
    1 17 6
    -1 17 -6
    1 17 7
    -1 17 -7
    -1 17 -8
    1 17 8
    1 17 9
    -1 17 -10
    -1 18 10
    -1 18 9
    -1 18 8
    1 18 -8
    -1 18 7
    1 18 -7
    1 18 -6
    -1 18 6
    1 18 -5
    -1 18 5
    -1 18 5
    -1 18 5
    -1 18 4
    1 18 -4
    -1 18 4
    1 -18 -4
    -1 18 4
    -1 18 3
    1 18 -3
    -1 18 3
    1 -18 -3
    -1 -18 3
    -1 18 3
    1 18 -2
    -1 18 2
    1 -18 -2
    -1 18 2
    -1 18 2
    -1 18 1
    1 -18 -1
    -1 18 0
    1 18 0
    1 -18 0
    1 -18 1
    -1 18 -1
    -1 18 -1
    1 18 1
    1 18 2
    -1 18 -2
    1 18 2
    -1 18 -2
    -1 18 -3
    1 18 3
    1 18 3
    -1 18 -3
    -1 18 -4
    1 18 4
    1 18 4
    -1 18 -5
    1 18 5
    1 18 6
    -1 18 -6
    1 18 7
    -1 18 -7
    -1 18 -8
    1 18 8
    -1 -18 -9
    1 18 9
    -1 19 10
    -1 19 9
    -1 19 8
    -1 19 7
    1 19 -7
    1 19 -6
    -1 19 6
    1 19 -5
    -1 19 5
    -1 19 4
    -1 19 4
    1 -19 -4
    -1 -19 4
    1 19 -4
    -1 19 4
    -1 19 3
    1 19 -3
    -1 19 3
    1 -19 -3
    -1 19 3
    1 19 -2
    -1 19 2
    1 19 -2
    -1 19 2
    1 -19 -2
    -1 19 2
    -1 19 1
    1 -19 -1
    1 19 -1
    -1 19 1
    -1 19 0
    1 -19 0
    -1 19 0
    1 19 0
    -1 19 -1
    -1 19 -1
    1 19 1
    1 19 1
    1 19 2
    1 19 2
    -1 19 -2
    -1 19 -2
    -1 19 -3
    1 19 3
    1 19 3
    1 19 4
    -1 19 -4
    -1 19 -5
    1 19 5
    -1 19 -6
    1 19 6
    1 19 7
    -1 19 -7
    -1 19 -8
    1 19 8
    -1 20 10
    -1 20 9
    -1 20 8
    -1 20 7
    1 20 -6
    1 20 -6
    -1 20 6
    -1 20 5
    1 20 -5
    -1 20 5
    1 20 -4
    -1 20 4
    -1 20 4
    -1 20 3
    -1 20 3
    1 20 -3
    1 -20 -3
    -1 20 3
    1 20 -2
    1 -20 -2
    -1 20 2
    -1 20 2
    1 20 -2
    -1 20 2
    -1 20 1
    1 -20 -1
    1 20 -1
    -1 20 0
    1 -20 0
    -1 20 0
    1 20 0
    -1 20 -1
    1 20 1
    1 20 1
    -1 20 -1
    1 20 2
    -1 20 -2
    -1 20 -2
    1 20 2
    -1 20 -3
    -1 20 -3
    1 20 3
    -1 20 -4
    1 20 4
    -1 20 -5
    1 20 5
    -1 20 -6
    1 20 6
    -1 20 -6
    1 20 7
    -1 20 -7
    -1 20 -8
    1 20 8
    -1 21 9
    -1 21 8
    -1 21 7
    -1 21 6
    -1 21 5
    1 21 -5
    1 21 -4
    -1 21 4
    -1 21 4
    -1 21 3
    -1 21 3
    1 21 -3
    1 21 -2
    1 -21 -2
    -1 21 2
    -1 21 1
    1 21 -1
    1 -21 -1
    -1 21 0
    1 21 0
    -1 21 0
    -1 21 -1
    1 21 1
    -1 21 -1
    1 21 2
    -1 21 -2
    -1 21 -3
    1 21 3
    -1 21 -4
    1 21 4
    1 21 5
    -1 21 -5
    -1 21 -6
    -1 21 -6
    1 21 6
    -1 21 -7
    1 21 7
    -1 21 -8
    -1 22 9
    -1 22 8
    -1 22 7
    -1 22 6
    1 22 -5
    -1 22 5
    1 22 -4
    -1 22 4
    -1 22 3
    1 22 -3
    1 22 -2
    -1 22 2
    -1 22 1
    1 22 -1
    -1 22 1
    -1 22 0
    1 22 0
    -1 22 0
    -1 22 -1
    -1 22 -1
    1 22 1
    1 22 2
    -1 22 -2
    -1 22 -3
    1 22 3
    -1 22 -4
    1 22 4
    -1 22 -5
    1 22 5
    1 22 6
    -1 22 -6
    -1 22 -7
    1 22 7
    -1 22 -8
    -1 23 8
    -1 23 7
    -1 23 6
    1 23 -5
    -1 23 5
    1 23 -4
    -1 23 4
    -1 23 3
    1 23 -3
    -1 23 2
    1 23 -2
    -1 23 2
    -1 23 1
    1 23 -1
    -1 23 1
    1 23 0
    -1 23 0
    -1 23 0
    -1 23 -1
    -1 23 -1
    1 23 1
    -1 23 -2
    -1 23 -2
    1 23 2
    -1 23 -3
    1 23 3
    1 23 4
    -1 23 -4
    -1 23 -5
    1 23 5
    1 23 6
    -1 23 -6
    -1 23 -7
    -1 24 8
    -1 24 7
    -1 24 6
    1 24 -5
    -1 24 5
    -1 24 4
    1 24 -4
    -1 24 3
    -1 24 3
    1 24 -3
    1 24 -2
    -1 24 2
    -1 24 2
    -1 24 1
    -1 24 1
    -1 24 0
    1 24 0
    -1 24 0
    -1 24 -1
    1 24 1
    -1 24 -1
    -1 24 -2
    1 24 2
    -1 24 -3
    1 24 3
    -1 24 -4
    1 24 4
    1 24 5
    -1 24 -5
    -1 24 -6
    -1 24 -7
    -1 25 7
    -1 25 6
    -1 25 5
    1 25 -4
    -1 25 4
    -1 25 4
    1 25 -3
    -1 25 3
    -1 25 3
    -1 25 2
    1 25 -2
    -1 25 2
    -1 25 1
    -1 25 1
    -1 25 0
    -1 25 0
    1 25 0
    -1 25 -1
    1 25 1
    -1 25 -2
    1 25 2
    -1 25 -3
    1 25 3
    -1 25 -4
    1 25 4
    -1 25 -5
    -1 25 -5
    -1 25 -6
    -1 26 7
    -1 26 6
    -1 26 5
    1 26 -4
    -1 26 4
    -1 26 4
    1 26 -3
    -1 26 3
    -1 26 3
    -1 26 2
    -1 26 2
    -1 26 1
    -1 26 1
    -1 26 0
    -1 26 0
    -1 26 -1
    1 26 1
    -1 26 -2
    1 26 2
    -1 26 -3
    1 26 3
    -1 26 -4
    -1 26 -5
    -1 26 -6
    -1 27 6
    -1 27 5
    -1 27 4
    -1 27 3
    -1 27 3
    -1 27 2
    -1 27 2
    -1 27 1
    -1 27 1
    -1 27 0
    -1 27 -1
    -1 27 -2
    1 27 2
    -1 27 -3
    -1 27 -4
    -1 27 -5
    -1 28 5
    -1 28 4
    -1 28 3
    -1 28 2
    -1 28 2
    -1 28 0
    -1 28 -1
    -1 28 -2
    -1 28 -3
    -1 28 -4
    -1 29 4
    -1 29 3
    -1 29 2
    -1 29 1
    -1 29 0
    -1 29 -1
    -1 29 -2
    -1 29 -3
    -1 30 2
    -1 30 1
    -1 30 0
    -1 30 -1
    -1 30 -2
    -2 0 13
    -2 0 12
    2 0 -11
    2 0 -10
    2 0 -9
    -2 0 9
    -2 0 8
    -2 0 7
    -2 0 7
    -2 0 6
    -2 0 5
    -2 0 4
    -2 0 3
    -2 0 1
    -2 0 1
    -2 0 0
    -2 0 0
    -2 0 -1
    -2 0 -1
    -2 0 -2
    -2 0 -3
    -2 0 -4
    -2 0 -5
    -2 0 -6
    2 0 6
    -2 0 -7
    2 0 7
    -2 0 -8
    -2 0 -9
    -2 0 -10
    2 0 10
    2 0 11
    -2 1 13
    -2 -1 13
    -2 -1 12
    -2 1 12
    2 -1 -11
    2 1 -11
    2 1 -10
    2 -1 -10
    2 1 -9
    -2 1 9
    2 -1 -9
    -2 -1 9
    -2 -1 8
    -2 1 8
    -2 -1 7
    -2 1 7
    -2 1 6
    -2 1 6
    2 1 -6
    -2 1 5
    -2 1 5
    2 1 -5
    -2 1 4
    -2 1 4
    2 1 -4
    -2 -1 4
    -2 -1 3
    -2 1 3
    -2 1 3
    -2 1 2
    -2 -1 2
    -2 1 2
    -2 -1 1
    -2 1 1
    -2 1 0
    -2 -1 0
    -2 -1 0
    2 1 0
    -2 1 -1
    -2 1 -1
    -2 -1 -1
    -2 -1 -2
    -2 -1 -2
    -2 1 -2
    -2 -1 -3
    -2 1 -3
    -2 1 -4
    -2 -1 -4
    -2 -1 -5
    -2 1 -5
    2 1 5
    -2 -1 -6
    2 1 6
    -2 1 -6
    -2 1 -7
    -2 -1 -7
    2 -1 7
    -2 1 -7
    2 1 7
    -2 1 -8
    -2 -1 -8
    -2 1 -9
    -2 -1 -9
    2 1 10
    -2 -1 -10
    -2 1 -10
    -2 -1 -11
    2 -1 11
    -2 -2 13
    -2 2 13
    -2 -2 12
    -2 2 12
    2 2 -12
    2 2 -11
    -2 2 11
    2 2 -10
    2 -2 -10
    2 -2 -9
    2 2 -9
    -2 -2 9
    -2 2 9
    2 -2 -8
    -2 -2 8
    -2 -2 8
    -2 2 8
    -2 2 7
    2 2 -6
    -2 2 6
    -2 2 5
    -2 2 5
    2 2 -5
    -2 2 4
    -2 -2 4
    2 2 -4
    -2 2 4
    -2 2 3
    -2 2 3
    2 2 -3
    -2 -2 3
    -2 2 2
    -2 2 2
    -2 -2 2
    -2 -2 0
    -2 2 0
    2 2 1
    -2 -2 -1
    -2 -2 -1
    -2 2 -1
    -2 -2 -2
    2 2 2
    -2 -2 -2
    2 2 3
    -2 2 -3
    -2 -2 -3
    -2 -2 -4
    -2 2 -4
    2 2 4
    -2 2 -5
    2 2 5
    -2 -2 -5
    -2 2 -6
    2 2 6
    -2 2 -7
    2 -2 7
    2 2 7
    -2 -2 -7
    -2 2 -7
    -2 2 -8
    -2 -2 -8
    -2 2 -9
    -2 2 -9
    2 2 10
    -2 2 -10
    -2 -2 -10
    -2 -2 -11
    2 -2 11
    -2 3 13
    -2 -3 13
    2 3 -12
    -2 3 12
    -2 3 11
    2 3 -11
    2 -3 -10
    2 3 -10
    2 -3 -9
    2 3 -9
    -2 -3 9
    -2 -3 8
    2 -3 -8
    -2 3 8
    -2 3 7
    2 3 -6
    -2 3 6
    2 3 -5
    -2 3 5
    -2 3 5
    2 3 -4
    -2 3 4
    -2 3 3
    -2 -3 3
    -2 3 2
    -2 3 2
    -2 -3 2
    -2 -3 1
    -2 3 1
    -2 3 0
    -2 -3 0
    2 3 0
    -2 -3 -1
    2 3 1
    -2 3 -1
    -2 -3 -2
    -2 -3 -2
    2 3 2
    -2 -3 -3
    -2 3 -3
    2 3 3
    -2 -3 -4
    -2 3 -4
    2 3 4
    2 3 5
    -2 3 -5
    -2 3 -6
    2 3 6
    -2 -3 -7
    -2 3 -7
    2 3 7
    -2 3 -7
    -2 3 -8
    -2 -3 -8
    -2 3 -9
    2 3 9
    2 3 10
    -2 -3 -10
    -2 3 -10
    -2 -3 -11
    2 -3 11
    -2 4 13
    -2 -4 13
    2 4 -12
    -2 4 12
    -2 4 11
    2 4 -11
    -2 4 10
    2 4 -10
    -2 4 9
    -2 -4 9
    -2 -4 9
    2 -4 -9
    -2 4 8
    2 -4 -8
    -2 4 8
    -2 4 7
    2 4 -6
    -2 4 6
    -2 4 5
    2 4 -5
    -2 4 4
    -2 4 4
    -2 -4 3
    -2 4 3
    -2 -4 2
    -2 4 2
    -2 4 2
    -2 4 1
    -2 -4 1
    2 4 -1
    -2 4 1
    -2 4 0
    -2 -4 0
    2 4 0
    -2 -4 -1
    2 4 1
    -2 -4 -2
    2 4 2
    2 4 3
    2 4 4
    -2 4 -4
    -2 4 -5
    2 4 5
    -2 4 -6
    -2 4 -6
    2 4 6
    -2 4 -6
    -2 4 -7
    -2 -4 -7
    -2 4 -7
    2 4 7
    -2 4 -8
    2 4 9
    -2 4 -9
    2 4 10
    -2 4 -10
    2 -4 11
    -2 -4 -11
    -2 -5 13
    -2 5 13
    2 5 -12
    -2 5 12
    -2 5 11
    2 5 -11
    -2 5 10
    2 5 -10
    2 -5 -9
    -2 5 9
    -2 5 9
    -2 5 8
    2 -5 -8
    -2 5 8
    -2 5 7
    2 5 -6
    -2 5 6
    2 5 -5
    -2 5 5
    -2 5 4
    -2 5 4
    -2 5 3
    -2 5 3
    -2 -5 2
    -2 5 2
    -2 -5 1
    -2 5 1
    -2 5 1
    2 5 -1
    -2 -5 0
    2 5 0
    2 5 1
    -2 -5 -1
    -2 -5 -2
    2 5 2
    2 -5 2
    2 5 3
    2 5 4
    -2 5 -4
    -2 5 -5
    2 5 5
    -2 5 -6
    -2 5 -6
    -2 -5 -6
    2 5 6
    -2 5 -6
    2 5 7
    -2 5 -7
    -2 5 -7
    -2 5 -8
    2 5 8
    -2 5 -9
    2 5 9
    2 5 10
    -2 5 -10
    -2 -5 -11
    2 -5 11
    -2 6 13
    -2 -6 13
    2 6 -12
    -2 6 12
    -2 6 11
    2 6 -11
    2 6 -10
    -2 6 10
    -2 6 9
    -2 6 9
    -2 6 9
    -2 6 8
    -2 6 8
    -2 6 7
    -2 6 6
    -2 6 5
    -2 6 4
    -2 6 3
    -2 -6 3
    -2 6 3
    -2 6 2
    -2 -6 2
    -2 6 1
    2 6 -1
    -2 6 1
    -2 -6 0
    2 6 0
    2 6 1
    -2 -6 -1
    -2 -6 -2
    2 -6 2
    2 6 2
    2 6 3
    2 6 4
    -2 6 -5
    2 6 5
    -2 6 -6
    2 6 6
    -2 6 -6
    2 6 7
    -2 6 -7
    2 6 7
    -2 6 -7
    -2 6 -8
    2 6 8
    -2 6 -9
    2 6 9
    2 6 10
    -2 6 -10
    2 -6 11
    -2 -6 -11
    -2 7 13
    -2 7 12
    2 7 -12
    -2 7 11
    2 7 -11
    -2 7 10
    -2 7 9
    -2 7 9
    -2 7 8
    -2 7 8
    -2 7 8
    -2 7 7
    -2 7 6
    -2 7 5
    -2 7 4
    -2 7 3
    -2 7 3
    -2 -7 2
    -2 7 2
    -2 7 2
    -2 -7 1
    -2 7 1
    2 7 -1
    2 7 0
    -2 -7 0
    2 7 1
    -2 -7 -1
    2 -7 1
    -2 -7 -2
    2 7 2
    2 -7 2
    2 7 3
    2 7 4
    2 7 5
    -2 7 -5
    -2 7 -6
    -2 7 -6
    -2 7 -6
    2 7 6
    2 7 7
    2 7 7
    -2 7 -7
    -2 7 -8
    2 7 8
    -2 7 -9
    2 7 9
    -2 7 -10
    -2 -7 -11
    -2 8 13
    2 8 -12
    -2 8 12
    2 8 -11
    -2 8 11
    -2 8 10
    -2 8 9
    -2 8 8
    -2 8 8
    -2 8 8
    -2 8 7
    -2 8 6
    -2 8 5
    -2 8 4
    -2 -8 3
    -2 8 3
    -2 -8 2
    -2 8 2
    2 8 -1
    -2 -8 1
    -2 8 1
    -2 -8 0
    2 8 0
    2 8 1
    2 -8 1
    -2 -8 -1
    2 8 2
    -2 -8 -2
    2 -8 2
    2 8 3
    2 8 4
    2 8 5
    -2 8 -5
    -2 8 -6
    2 8 6
    -2 8 -6
    -2 8 -6
    -2 8 -7
    2 8 7
    -2 8 -8
    2 8 8
    -2 8 -9
    2 8 9
    -2 8 -10
    -2 -8 -11
    2 9 -12
    -2 9 12
    -2 9 11
    2 9 -11
    -2 9 10
    -2 9 9
    -2 9 8
    -2 9 8
    -2 9 8
    -2 9 7
    -2 9 7
    -2 9 6
    -2 9 5
    -2 9 4
    -2 -9 3
    -2 9 3
    -2 -9 2
    -2 9 2
    -2 9 1
    2 9 -1
    -2 -9 1
    2 9 0
    -2 -9 0
    -2 -9 -1
    2 9 1
    2 -9 1
    -2 -9 -2
    2 -9 2
    2 9 2
    2 9 3
    2 9 4
    2 9 5
    -2 9 -6
    -2 9 -6
    2 9 6
    -2 9 -6
    -2 9 -7
    -2 9 -8
    2 9 8
    -2 9 -9
    2 9 9
    -2 -9 -10
    -2 9 -10
    -2 -9 -11
    -2 10 12
    2 10 -12
    -2 10 11
    2 10 -11
    -2 10 10
    -2 10 9
    -2 10 8
    -2 10 8
    -2 10 8
    -2 10 7
    -2 10 7
    -2 10 7
    -2 10 6
    -2 10 5
    -2 10 4
    -2 -10 3
    -2 10 3
    -2 -10 2
    -2 10 2
    -2 -10 1
    -2 10 1
    2 10 -1
    -2 -10 0
    2 10 0
    -2 -10 -1
    2 10 1
    2 -10 1
    2 -10 2
    2 10 2
    2 10 3
    2 10 4
    2 10 5
    -2 10 -5
    -2 10 -6
    -2 10 -6
    -2 10 -7
    2 10 8
    -2 10 -8
    -2 10 -9
    -2 10 -10
    -2 -10 -10
    -2 11 12
    2 11 -12
    -2 11 11
    2 11 -11
    -2 11 10
    -2 11 9
    -2 11 8
    -2 11 8
    -2 11 8
    -2 11 7
    -2 11 7
    -2 11 7
    -2 11 6
    -2 11 5
    -2 11 4
    -2 -11 3
    -2 11 3
    -2 -11 2
    -2 11 2
    2 11 -1
    -2 -11 1
    -2 11 1
    2 11 0
    -2 -11 0
    2 -11 1
    -2 -11 -1
    2 11 1
    2 -11 2
    2 11 2
    2 11 3
    2 11 4
    -2 11 -5
    2 11 5
    -2 11 -6
    2 11 6
    -2 11 -6
    -2 11 -7
    -2 11 -8
    -2 11 -9
    -2 -11 -10
    -2 11 -10
    -2 12 12
    2 12 -12
    2 12 -11
    -2 12 11
    -2 12 10
    -2 12 9
    -2 12 8
    -2 12 8
    -2 12 7
    -2 12 7
    -2 12 7
    -2 12 6
    -2 12 6
    -2 12 5
    -2 12 4
    -2 -12 3
    -2 12 3
    -2 -12 2
    -2 12 2
    -2 12 1
    2 12 -1
    -2 -12 0
    2 12 0
    2 -12 0
    2 12 1
    2 -12 1
    2 12 2
    2 -12 2
    2 12 3
    2 12 4
    -2 12 -5
    2 12 5
    -2 12 -6
    -2 12 -7
    -2 12 -8
    -2 12 -9
    -2 12 -10
    -2 -12 -10
    2 13 -12
    -2 13 12
    -2 13 11
    2 13 -11
    -2 13 10
    -2 13 9
    -2 13 8
    -2 13 8
    -2 13 7
    -2 13 7
    -2 13 7
    -2 13 6
    -2 13 6
    -2 13 6
    -2 13 5
    -2 -13 4
    -2 13 4
    -2 -13 3
    -2 13 3
    -2 13 2
    -2 -13 2
    -2 13 1
    2 13 -1
    -2 -13 1
    2 -13 0
    2 13 0
    -2 -13 0
    2 13 1
    2 -13 1
    2 -13 2
    2 13 2
    2 13 3
    -2 13 -4
    2 13 4
    -2 13 -5
    2 13 5
    -2 13 -6
    -2 13 -7
    -2 13 -8
    -2 13 -9
    -2 13 -10
    -2 -13 -10
    -2 14 12
    -2 14 11
    2 14 -11
    -2 14 10
    -2 14 9
    -2 14 8
    -2 14 7
    -2 14 7
    -2 -14 7
    -2 14 6
    -2 14 6
    -2 -14 6
    -2 14 6
    -2 14 5
    -2 -14 5
    -2 14 5
    -2 14 5
    -2 -14 4
    -2 14 4
    -2 -14 3
    -2 14 3
    -2 14 2
    -2 -14 2
    2 14 -1
    -2 -14 1
    2 14 0
    2 -14 0
    2 14 1
    2 -14 1
    2 -14 2
    2 14 2
    2 14 3
    2 14 4
    -2 14 -4
    -2 14 -5
    2 14 5
    -2 14 -6
    -2 14 -6
    -2 14 -7
    -2 14 -8
    -2 14 -9
    -2 -14 -9
    -2 -14 -10
    2 15 -11
    -2 15 11
    -2 15 10
    -2 15 9
    -2 15 9
    -2 15 8
    -2 15 8
    -2 15 7
    -2 -15 6
    -2 15 6
    -2 15 6
    -2 -15 5
    -2 15 5
    -2 15 5
    -2 15 5
    -2 -15 4
    -2 15 4
    -2 15 3
    -2 -15 3
    -2 -15 2
    -2 15 2
    -2 -15 1
    2 -15 -1
    2 15 0
    2 -15 0
    2 15 1
    2 -15 1
    2 -15 2
    2 15 2
    -2 15 -3
    2 15 3
    -2 15 -3
    -2 15 -4
    2 15 4
    -2 15 -5
    -2 15 -6
    -2 15 -6
    -2 15 -7
    -2 15 -8
    -2 -15 -9
    -2 15 -9
    2 16 -11
    -2 16 11
    -2 16 10
    -2 16 9
    -2 16 8
    -2 16 8
    -2 16 7
    -2 16 7
    -2 16 6
    -2 -16 6
    -2 16 6
    -2 16 6
    -2 16 5
    -2 -16 5
    -2 16 5
    -2 16 5
    -2 16 4
    -2 16 4
    -2 16 4
    -2 -16 4
    -2 -16 3
    -2 16 3
    -2 16 2
    -2 -16 2
    2 -16 -1
    2 16 0
    2 -16 0
    2 16 1
    2 -16 1
    2 16 2
    -2 16 -2
    -2 16 -2
    2 16 3
    -2 16 -3
    -2 16 -3
    2 16 4
    -2 16 -4
    -2 16 -5
    -2 16 -6
    -2 16 -6
    -2 16 -7
    -2 16 -8
    -2 16 -9
    -2 -16 -9
    2 17 -11
    -2 17 11
    -2 17 10
    -2 17 9
    -2 17 8
    -2 17 8
    -2 17 7
    -2 17 7
    -2 17 6
    -2 17 6
    -2 -17 5
    -2 17 5
    -2 17 5
    -2 17 5
    -2 -17 4
    -2 17 4
    -2 17 4
    -2 17 4
    -2 17 3
    -2 -17 3
    -2 17 3
    -2 17 3
    -2 17 2
    -2 17 2
    -2 17 2
    2 -17 -2
    -2 17 1
    2 -17 -1
    2 17 0
    -2 17 0
    -2 17 0
    2 -17 0
    2 17 1
    2 -17 1
    -2 17 -1
    -2 17 -1
    2 17 2
    -2 17 -2
    -2 17 -2
    2 17 3
    -2 17 -3
    -2 17 -3
    -2 17 -4
    -2 17 -5
    -2 17 -6
    -2 17 -7
    -2 -17 -8
    -2 17 -8
    -2 17 -9
    -2 -17 -9
    -2 18 11
    -2 18 10
    -2 18 9
    -2 18 8
    -2 18 8
    -2 18 7
    -2 18 7
    -2 18 6
    -2 18 6
    -2 18 5
    -2 -18 5
    -2 18 5
    2 -18 -5
    -2 18 5
    -2 -18 4
    -2 18 4
    -2 18 4
    2 -18 -4
    -2 18 4
    -2 -18 3
    -2 18 3
    -2 18 3
    2 -18 -3
    -2 18 3
    2 -18 -2
    -2 18 2
    -2 18 1
    2 -18 -1
    -2 18 1
    2 -18 0
    -2 18 0
    2 18 1
    2 -18 1
    -2 18 -1
    -2 18 -1
    2 18 2
    -2 18 -2
    2 18 3
    -2 18 -3
    -2 18 -3
    -2 18 -4
    -2 18 -5
    -2 18 -6
    -2 -18 -7
    -2 18 -7
    -2 -18 -8
    -2 18 -8
    -2 19 10
    -2 19 9
    -2 19 8
    -2 19 7
    -2 19 7
    -2 19 6
    -2 19 6
    -2 19 5
    -2 19 5
    -2 19 4
    -2 19 4
    -2 19 3
    2 -19 -3
    -2 19 3
    -2 19 3
    -2 19 2
    -2 19 2
    2 -19 -2
    -2 19 1
    2 -19 -1
    -2 19 1
    2 -19 0
    -2 19 0
    -2 19 0
    2 19 1
    2 -19 1
    -2 19 -1
    -2 19 -1
    2 19 2
    -2 19 -2
    -2 19 -3
    -2 19 -3
    -2 19 -4
    -2 19 -5
    -2 19 -6
    -2 19 -7
    -2 19 -8
    -2 20 10
    -2 20 9
    -2 20 8
    -2 20 7
    -2 20 7
    -2 20 6
    -2 20 6
    -2 20 5
    -2 20 5
    -2 20 4
    -2 20 4
    -2 20 3
    -2 20 3
    -2 20 2
    -2 20 2
    -2 20 1
    2 -20 -1
    2 -20 0
    -2 20 0
    -2 20 0
    2 20 1
    -2 20 -1
    -2 20 -1
    -2 20 -2
    -2 20 -3
    -2 20 -4
    -2 20 -5
    -2 20 -6
    -2 20 -7
    -2 20 -8
    -2 21 10
    -2 21 9
    -2 21 8
    -2 21 7
    -2 21 7
    -2 21 6
    -2 21 6
    -2 21 5
    -2 21 5
    -2 21 4
    -2 21 4
    -2 21 3
    -2 21 3
    -2 21 2
    -2 21 2
    -2 21 1
    -2 21 0
    -2 21 0
    -2 21 -1
    -2 21 -1
    -2 21 -2
    -2 21 -3
    -2 21 -4
    -2 21 -5
    -2 21 -6
    -2 21 -7
    -2 22 9
    -2 22 8
    -2 22 7
    -2 22 7
    -2 22 6
    -2 22 6
    -2 22 5
    -2 22 5
    -2 22 4
    -2 22 4
    -2 22 3
    -2 22 3
    -2 22 2
    -2 22 1
    -2 22 1
    -2 22 0
    -2 22 0
    -2 22 -1
    -2 22 -1
    -2 22 -2
    -2 22 -2
    -2 22 -3
    -2 22 -4
    -2 22 -5
    -2 22 -6
    -2 22 -7
    -2 23 9
    -2 23 8
    -2 23 7
    -2 23 6
    -2 23 5
    -2 23 5
    -2 23 4
    -2 23 3
    -2 23 2
    -2 23 2
    -2 23 1
    -2 23 1
    -2 23 0
    -2 23 0
    -2 23 -1
    -2 23 -2
    -2 23 -2
    -2 23 -3
    -2 23 -4
    -2 23 -5
    -2 23 -5
    -2 23 -6
    -2 23 -7
    -2 24 8
    -2 24 7
    -2 24 6
    -2 24 5
    -2 24 4
    -2 24 3
    -2 24 3
    -2 24 2
    -2 24 2
    -2 24 1
    -2 24 1
    -2 24 0
    -2 24 0
    -2 24 -1
    -2 24 -2
    -2 24 -3
    -2 24 -4
    -2 24 -5
    -2 24 -6
    -2 25 8
    -2 25 7
    -2 25 6
    -2 25 6
    -2 25 5
    -2 25 5
    -2 25 4
    -2 25 4
    -2 25 3
    -2 25 3
    -2 25 2
    -2 25 2
    -2 25 1
    -2 25 1
    -2 25 0
    -2 25 0
    -2 25 -1
    -2 25 -1
    -2 25 -2
    -2 25 -3
    -2 25 -4
    -2 25 -5
    -2 25 -6
    -2 26 7
    -2 26 6
    -2 26 6
    -2 26 5
    -2 26 5
    -2 26 4
    -2 26 4
    -2 26 3
    -2 26 3
    -2 26 2
    -2 26 2
    -2 26 1
    -2 26 1
    -2 26 0
    -2 26 -1
    -2 26 -2
    -2 26 -3
    -2 26 -4
    -2 26 -5
    -2 27 6
    -2 27 5
    -2 27 5
    -2 27 4
    -2 27 4
    -2 27 3
    -2 27 3
    -2 27 2
    -2 27 2
    -2 27 1
    -2 27 0
    -2 27 0
    -2 27 -1
    -2 27 -2
    -2 27 -3
    -2 27 -4
    -2 28 5
    -2 28 4
    -2 28 4
    -2 28 3
    -2 28 3
    -2 28 2
    -2 28 2
    -2 28 1
    -2 28 1
    -2 28 0
    -2 28 -1
    -2 28 -2
    -2 28 -3
    -2 29 4
    -2 29 3
    -2 29 2
    -2 29 1
    -2 29 0
    -2 29 -1
    -2 29 -2
    -2 30 2
    -2 30 1
    -2 30 0
    -2 30 -1
    -3 0 13
    -3 0 12
    -3 0 12
    -3 0 11
    3 0 -10
    -3 0 10
    -3 0 9
    -3 0 8
    -3 0 7
    -3 0 6
    -3 0 6
    -3 0 5
    -3 0 5
    -3 0 4
    -3 0 4
    -3 0 3
    -3 0 2
    -3 0 1
    -3 0 1
    -3 0 0
    3 0 0
    3 0 1
    -3 0 -1
    -3 0 -2
    -3 0 -2
    -3 0 -3
    -3 0 -4
    3 0 4
    -3 0 -5
    -3 0 -5
    3 0 6
    -3 0 -7
    -3 0 -8
    -3 0 -9
    -3 0 -10
    -3 1 13
    -3 -1 13
    -3 -1 12
    -3 -1 12
    -3 1 12
    -3 -1 11
    3 1 -11
    -3 -1 11
    -3 1 11
    3 -1 -10
    3 1 -10
    -3 -1 10
    -3 1 10
    -3 1 9
    -3 -1 9
    3 1 -9
    -3 1 8
    -3 -1 7
    -3 -1 6
    -3 1 6
    -3 1 6
    -3 -1 5
    -3 -1 5
    -3 1 5
    -3 1 5
    -3 -1 4
    -3 1 4
    -3 1 3
    -3 -1 3
    -3 -1 2
    -3 1 2
    -3 1 1
    -3 1 1
    -3 -1 1
    3 1 0
    -3 1 0
    -3 -1 0
    -3 -1 0
    -3 1 0
    -3 -1 -1
    -3 -1 -1
    -3 1 -1
    -3 1 -1
    3 1 1
    -3 -1 -2
    3 1 2
    -3 -1 -2
    -3 1 -2
    -3 -1 -3
    -3 1 -3
    3 1 3
    -3 1 -4
    -3 -1 -4
    3 1 4
    -3 1 -5
    -3 1 -5
    3 1 5
    3 -1 5
    -3 -1 -5
    -3 -1 -5
    3 -1 6
    -3 1 -6
    3 1 6
    -3 -1 -7
    -3 1 -7
    -3 1 -7
    -3 -1 -8
    -3 1 -8
    -3 1 -8
    -3 -1 -9
    -3 1 -9
    -3 -1 -10
    -3 2 13
    -3 -2 13
    -3 2 12
    -3 -2 12
    -3 2 11
    -3 -2 11
    3 2 -11
    3 -2 -10
    3 2 -10
    -3 2 10
    -3 -2 10
    -3 2 10
    -3 2 9
    -3 -2 9
    3 2 -9
    -3 -2 8
    -3 2 8
    -3 -2 7
    -3 2 6
    -3 -2 6
    -3 2 6
    -3 2 5
    -3 2 5
    -3 2 4
    -3 -2 4
    -3 2 3
    -3 -2 3
    -3 -2 2
    -3 2 2
    -3 2 1
    -3 2 1
    -3 -2 1
    3 2 0
    -3 -2 0
    -3 2 0
    -3 2 0
    -3 -2 -1
    -3 2 -1
    -3 2 -1
    -3 -2 -1
    -3 -2 -2
    -3 -2 -2
    -3 2 -2
    3 2 2
    -3 2 -3
    3 2 3
    -3 -2 -3
    -3 -2 -4
    -3 2 -4
    -3 2 -5
    -3 2 -5
    -3 2 -6
    3 -2 6
    -3 2 -6
    3 2 6
    -3 2 -7
    -3 2 -7
    -3 2 -8
    -3 -2 -8
    -3 2 -8
    -3 2 -9
    -3 -2 -9
    -3 -2 -10
    -3 3 13
    -3 -3 13
    -3 3 12
    -3 -3 12
    -3 3 11
    -3 -3 11
    3 3 -11
    -3 3 11
    3 3 -10
    -3 -3 10
    -3 3 10
    3 3 -9
    -3 3 9
    -3 -3 9
    -3 3 9
    -3 -3 8
    -3 3 8
    -3 -3 7
    -3 3 6
    -3 -3 6
    -3 3 5
    -3 3 5
    -3 3 4
    -3 -3 4
    -3 3 4
    -3 3 3
    -3 -3 3
    -3 3 3
    -3 3 2
    -3 -3 2
    -3 -3 1
    -3 3 1
    -3 3 0
    3 3 0
    -3 3 -1
    -3 3 -1
    -3 -3 -1
    -3 3 -2
    -3 -3 -2
    3 3 2
    -3 3 -3
    3 3 3
    -3 3 -4
    3 3 4
    -3 3 -5
    -3 3 -5
    3 -3 6
    -3 3 -6
    3 3 6
    -3 3 -6
    -3 3 -6
    -3 3 -6
    -3 3 -7
    -3 3 -7
    -3 -3 -8
    -3 3 -8
    -3 3 -8
    -3 -3 -9
    -3 -3 -10
    -3 4 13
    -3 -4 13
    -3 4 12
    -3 -4 12
    3 4 -11
    -3 -4 11
    -3 4 11
    -3 4 11
    3 4 -10
    -3 -4 10
    -3 4 10
    -3 4 9
    -3 4 9
    3 4 -9
    -3 4 8
    -3 4 8
    -3 -4 7
    -3 4 7
    -3 -4 6
    -3 4 6
    -3 4 5
    -3 4 5
    -3 4 4
    -3 4 4
    -3 4 3
    -3 4 3
    -3 -4 2
    -3 4 2
    -3 4 1
    -3 -4 1
    -3 -4 0
    -3 4 0
    3 4 0
    3 4 1
    -3 -4 -1
    -3 -4 -2
    3 4 2
    -3 4 -3
    3 4 3
    -3 4 -4
    3 4 4
    -3 4 -5
    -3 4 -5
    -3 4 -6
    -3 4 -6
    -3 4 -6
    3 4 6
    -3 4 -6
    -3 4 -7
    -3 4 -7
    -3 4 -8
    -3 -4 -9
    -3 -4 -10
    -3 5 13
    -3 5 12
    -3 -5 12
    3 5 -12
    -3 5 11
    3 5 -11
    -3 5 11
    -3 -5 11
    -3 -5 10
    3 5 -10
    -3 5 10
    -3 5 10
    -3 5 9
    -3 5 8
    -3 5 8
    -3 -5 7
    -3 -5 6
    -3 5 6
    -3 5 5
    -3 -5 5
    -3 5 4
    -3 -5 4
    -3 5 3
    -3 -5 3
    -3 5 3
    -3 -5 2
    -3 5 2
    -3 5 1
    -3 -5 1
    -3 5 0
    -3 -5 0
    3 5 1
    -3 -5 -1
    -3 -5 -2
    3 5 2
    -3 5 -3
    3 5 3
    -3 5 -4
    3 5 4
    -3 5 -5
    -3 5 -5
    3 5 5
    -3 5 -5
    -3 5 -6
    -3 5 -6
    -3 5 -6
    3 5 6
    -3 5 -7
    -3 5 -8
    -3 5 -9
    -3 -5 -9
    -3 -5 -10
    -3 6 13
    -3 6 12
    3 6 -12
    -3 -6 12
    -3 6 11
    3 6 -11
    -3 6 11
    -3 -6 11
    -3 6 10
    3 6 -10
    -3 -6 10
    -3 6 10
    -3 6 9
    -3 6 8
    -3 -6 8
    -3 -6 7
    -3 6 6
    -3 -6 6
    -3 -6 5
    -3 6 5
    -3 6 4
    -3 6 4
    -3 6 3
    -3 6 3
    -3 6 2
    -3 -6 2
    -3 6 1
    -3 -6 1
    -3 -6 0
    3 6 0
    -3 -6 -1
    3 6 1
    -3 -6 -2
    3 6 2
    -3 6 -3
    3 6 3
    -3 6 -4
    3 6 4
    -3 6 -5
    -3 6 -5
    -3 6 -5
    -3 6 -6
    -3 6 -6
    -3 6 -6
    -3 6 -7
    -3 6 -7
    -3 6 -8
    -3 6 -9
    -3 -6 -9
    -3 -6 -10
    -3 7 13
    -3 7 12
    -3 -7 12
    3 7 -12
    3 7 -11
    -3 7 11
    -3 -7 11
    -3 7 11
    -3 7 10
    3 7 -10
    -3 7 10
    -3 -7 10
    -3 7 9
    -3 7 9
    -3 -7 8
    -3 7 8
    -3 -7 7
    -3 7 7
    -3 -7 6
    -3 7 6
    -3 -7 5
    -3 7 5
    -3 -7 4
    -3 7 4
    -3 7 3
    -3 7 3
    -3 7 2
    -3 -7 2
    -3 -7 1
    3 7 -1
    -3 -7 0
    3 7 0
    -3 -7 -1
    3 7 1
    3 7 2
    -3 -7 -2
    3 7 3
    -3 7 -4
    3 7 4
    -3 7 -5
    -3 7 -5
    -3 7 -5
    -3 7 -6
    -3 7 -6
    -3 7 -7
    -3 7 -7
    -3 7 -8
    -3 -7 -9
    -3 -7 -10
    3 8 -12
    -3 8 12
    -3 -8 11
    -3 8 11
    3 8 -11
    -3 8 11
    -3 8 10
    3 8 -10
    -3 8 10
    -3 8 9
    -3 8 9
    -3 8 8
    -3 8 8
    -3 -8 8
    -3 -8 7
    -3 8 7
    -3 8 7
    -3 8 6
    -3 -8 6
    -3 -8 5
    -3 8 5
    -3 -8 4
    -3 8 4
    -3 -8 3
    -3 8 3
    -3 -8 2
    -3 -8 1
    3 8 -1
    -3 -8 0
    3 8 0
    -3 -8 -1
    3 8 1
    -3 -8 -2
    3 8 2
    3 8 3
    -3 8 -4
    3 8 4
    -3 8 -5
    3 8 5
    -3 8 -5
    -3 8 -5
    -3 8 -6
    -3 8 -6
    -3 8 -7
    -3 8 -7
    -3 8 -8
    -3 -8 -9
    -3 -8 -10
    3 9 -12
    -3 9 12
    -3 9 11
    3 9 -11
    -3 9 11
    -3 -9 11
    -3 9 10
    -3 9 10
    -3 9 9
    -3 9 9
    -3 9 8
    -3 9 8
    -3 -9 7
    -3 9 7
    -3 9 7
    -3 -9 6
    -3 9 6
    -3 -9 5
    -3 9 5
    -3 -9 4
    -3 9 4
    -3 -9 3
    -3 9 3
    -3 -9 2
    -3 -9 1
    3 9 -1
    3 9 0
    -3 -9 0
    -3 -9 -1
    3 -9 1
    3 9 1
    -3 -9 -2
    3 9 2
    3 9 3
    3 9 4
    -3 9 -4
    -3 9 -5
    -3 9 -5
    -3 9 -5
    -3 9 -6
    -3 9 -6
    -3 9 -7
    -3 9 -8
    -3 -9 -8
    -3 -9 -9
    -3 -9 -10
    -3 10 12
    3 10 -12
    3 10 -11
    -3 -10 11
    -3 10 11
    -3 10 10
    -3 10 10
    -3 10 9
    -3 10 9
    -3 10 8
    -3 -10 8
    -3 10 8
    -3 10 7
    -3 -10 7
    -3 10 7
    -3 -10 6
    -3 10 6
    -3 -10 5
    -3 10 5
    -3 -10 4
    -3 10 4
    -3 -10 3
    -3 10 3
    -3 -10 2
    -3 -10 1
    3 10 -1
    -3 -10 0
    3 10 0
    -3 -10 -1
    3 10 1
    3 -10 1
    3 10 2
    3 -10 2
    3 10 3
    -3 10 -4
    -3 10 -4
    -3 10 -5
    -3 10 -5
    3 10 5
    -3 10 -5
    -3 10 -6
    -3 10 -6
    -3 10 -7
    -3 -10 -8
    -3 10 -8
    -3 -10 -9
    -3 -10 -10
    -3 11 12
    -3 11 11
    3 11 -11
    -3 -11 11
    -3 11 10
    -3 11 10
    -3 11 9
    -3 11 9
    -3 11 8
    -3 11 8
    -3 11 7
    -3 11 7
    -3 -11 7
    -3 11 6
    -3 -11 6
    -3 -11 5
    -3 11 5
    -3 -11 4
    -3 11 4
    -3 -11 3
    -3 11 3
    -3 -11 2
    -3 -11 1
    3 11 -1
    -3 -11 0
    3 11 0
    -3 -11 -1
    3 -11 1
    3 11 1
    3 -11 2
    3 11 2
    3 11 3
    -3 11 -4
    3 11 4
    -3 11 -4
    -3 11 -5
    -3 11 -5
    -3 11 -5
    -3 11 -5
    -3 11 -6
    -3 11 -6
    -3 11 -7
    -3 11 -8
    -3 -11 -8
    -3 -11 -9
    -3 12 12
    -3 12 11
    3 12 -11
    -3 12 11
    -3 -12 11
    -3 12 10
    -3 12 9
    -3 12 9
    -3 12 8
    -3 12 8
    -3 12 7
    -3 -12 7
    -3 12 7
    -3 12 6
    -3 -12 6
    -3 12 6
    -3 12 6
    -3 -12 5
    -3 12 5
    -3 -12 4
    -3 12 4
    -3 -12 3
    -3 12 3
    -3 -12 2
    -3 -12 1
    -3 -12 0
    3 12 0
    3 -12 0
    3 12 1
    3 -12 1
    3 -12 2
    3 12 2
    3 12 3
    -3 12 -3
    -3 12 -3
    -3 12 -4
    3 12 4
    -3 12 -4
    -3 12 -5
    -3 12 -5
    -3 12 -5
    -3 12 -6
    -3 12 -6
    -3 12 -7
    -3 -12 -8
    -3 12 -8
    -3 -12 -9
    -3 13 12
    3 13 -11
    -3 13 11
    -3 -13 11
    -3 13 11
    -3 13 10
    -3 13 9
    -3 13 9
    -3 13 8
    -3 13 8
    -3 13 7
    -3 13 7
    -3 -13 6
    -3 13 6
    -3 13 6
    -3 13 5
    -3 -13 5
    -3 13 5
    -3 13 4
    -3 -13 4
    -3 -13 3
    -3 13 3
    -3 -13 2
    -3 -13 1
    -3 -13 0
    3 13 0
    3 -13 0
    3 13 1
    3 -13 1
    3 13 2
    3 -13 2
    -3 13 -3
    -3 13 -3
    -3 13 -3
    3 13 3
    -3 13 -4
    -3 13 -4
    -3 13 -5
    -3 13 -5
    -3 13 -5
    -3 13 -6
    -3 13 -7
    -3 -13 -7
    -3 -13 -8
    -3 -13 -9
    -3 14 12
    -3 14 11
    -3 14 11
    -3 14 10
    -3 14 10
    -3 14 9
    -3 14 8
    -3 14 8
    -3 14 7
    -3 14 7
    -3 -14 6
    -3 14 6
    -3 14 6
    -3 14 5
    -3 14 5
    -3 14 5
    -3 14 4
    -3 -14 4
    -3 14 4
    -3 14 3
    -3 -14 3
    -3 -14 2
    -3 -14 1
    3 14 0
    3 -14 0
    3 14 1
    3 -14 1
    -3 14 -2
    -3 14 -2
    3 14 2
    3 14 3
    -3 14 -3
    -3 14 -3
    -3 14 -3
    -3 14 -4
    -3 14 -4
    -3 14 -5
    -3 -14 -6
    -3 14 -6
    -3 -14 -7
    -3 14 -7
    -3 -14 -8
    -3 -14 -9
    -3 15 11
    3 15 -11
    -3 15 10
    -3 15 10
    -3 15 9
    -3 15 9
    -3 15 8
    -3 15 7
    -3 -15 6
    -3 15 6
    -3 -15 5
    -3 15 5
    -3 15 5
    -3 -15 4
    -3 15 4
    -3 15 4
    -3 15 4
    -3 15 3
    -3 -15 3
    -3 15 3
    -3 -15 2
    -3 -15 1
    3 -15 -1
    3 15 0
    3 -15 0
    3 15 1
    -3 15 -1
    -3 15 -1
    -3 15 -2
    3 15 2
    -3 15 -3
    -3 15 -3
    -3 15 -3
    -3 -15 -4
    -3 15 -4
    -3 -15 -5
    -3 15 -5
    -3 15 -6
    -3 -15 -6
    -3 -15 -7
    -3 15 -7
    -3 -15 -8
    -3 16 11
    -3 16 10
    -3 16 10
    -3 16 9
    -3 16 9
    -3 16 8
    -3 16 8
    -3 16 7
    -3 16 7
    -3 16 6
    -3 16 6
    -3 -16 5
    -3 16 5
    -3 16 5
    -3 16 4
    -3 16 4
    -3 16 4
    -3 -16 3
    -3 16 3
    -3 16 3
    -3 -16 2
    -3 16 2
    -3 16 2
    -3 16 1
    3 -16 -1
    -3 16 1
    -3 16 0
    3 -16 0
    -3 16 0
    -3 16 -1
    3 -16 1
    -3 16 -1
    -3 16 -1
    -3 16 -2
    -3 16 -2
    -3 16 -3
    -3 16 -3
    -3 16 -4
    -3 16 -5
    -3 -16 -5
    -3 -16 -6
    -3 16 -6
    -3 -16 -7
    -3 16 -7
    -3 -16 -8
    -3 17 11
    -3 17 10
    -3 17 10
    -3 17 9
    -3 17 9
    -3 17 8
    -3 17 8
    -3 17 7
    -3 17 7
    -3 17 6
    -3 17 6
    -3 -17 5
    -3 17 5
    -3 17 5
    -3 -17 4
    -3 17 4
    -3 17 4
    -3 -17 3
    -3 17 3
    -3 17 3
    -3 17 2
    3 -17 -2
    -3 17 2
    -3 17 1
    3 -17 -1
    -3 17 1
    3 -17 0
    -3 17 0
    -3 17 -1
    3 -17 1
    -3 17 -1
    -3 17 -1
    -3 17 -2
    -3 17 -3
    -3 17 -4
    -3 17 -5
    -3 17 -5
    -3 -17 -6
    -3 17 -6
    -3 -17 -7
    -3 17 -7
    -3 -17 -8
    -3 18 11
    -3 18 10
    -3 18 9
    -3 18 9
    -3 18 8
    -3 18 8
    -3 18 7
    -3 18 7
    -3 18 6
    -3 18 6
    -3 18 5
    -3 18 5
    -3 -18 4
    -3 18 4
    -3 18 4
    -3 18 3
    3 -18 -3
    -3 18 3
    -3 18 2
    3 -18 -2
    -3 18 2
    -3 18 1
    3 -18 -1
    -3 18 1
    3 -18 0
    -3 18 0
    -3 18 0
    -3 18 -1
    3 -18 1
    -3 18 -1
    -3 18 -1
    -3 18 -2
    -3 18 -2
    -3 18 -3
    -3 18 -4
    -3 18 -5
    -3 18 -5
    -3 18 -6
    -3 18 -7
    -3 19 10
    -3 19 9
    -3 19 9
    -3 19 8
    -3 19 8
    -3 19 7
    -3 19 7
    -3 19 6
    -3 19 6
    -3 19 5
    -3 19 5
    -3 19 4
    -3 19 4
    -3 19 3
    -3 19 3
    -3 19 2
    3 -19 -2
    -3 19 2
    -3 19 1
    3 -19 -1
    -3 19 1
    -3 19 0
    -3 19 0
    -3 19 -1
    -3 19 -2
    -3 19 -2
    -3 19 -3
    -3 19 -4
    -3 19 -5
    -3 19 -5
    -3 19 -6
    -3 19 -7
    -3 20 10
    -3 20 9
    -3 20 9
    -3 20 8
    -3 20 8
    -3 20 7
    -3 20 7
    -3 20 6
    -3 20 6
    -3 20 5
    -3 20 5
    -3 20 4
    -3 20 4
    -3 20 3
    -3 20 3
    -3 20 2
    -3 20 2
    -3 20 1
    -3 20 0
    -3 20 0
    -3 20 -1
    -3 20 -2
    -3 20 -2
    -3 20 -3
    -3 20 -4
    -3 20 -5
    -3 20 -6
    -3 20 -7
    -3 21 9
    -3 21 8
    -3 21 8
    -3 21 7
    -3 21 7
    -3 21 6
    -3 21 6
    -3 21 5
    -3 21 5
    -3 21 4
    -3 21 4
    -3 21 3
    -3 21 3
    -3 21 2
    -3 21 2
    -3 21 1
    -3 21 1
    -3 21 0
    -3 21 0
    -3 21 -1
    -3 21 -2
    -3 21 -2
    -3 21 -3
    -3 21 -4
    -3 21 -5
    -3 21 -6
    -3 21 -7
    -3 22 9
    -3 22 8
    -3 22 8
    -3 22 7
    -3 22 7
    -3 22 6
    -3 22 6
    -3 22 5
    -3 22 5
    -3 22 4
    -3 22 4
    -3 22 3
    -3 22 3
    -3 22 2
    -3 22 1
    -3 22 1
    -3 22 0
    -3 22 0
    -3 22 -1
    -3 22 -2
    -3 22 -2
    -3 22 -3
    -3 22 -4
    -3 22 -5
    -3 22 -6
    -3 23 9
    -3 23 8
    -3 23 7
    -3 23 7
    -3 23 6
    -3 23 6
    -3 23 5
    -3 23 5
    -3 23 4
    -3 23 4
    -3 23 3
    -3 23 2
    -3 23 2
    -3 23 1
    -3 23 1
    -3 23 0
    -3 23 -1
    -3 23 -1
    -3 23 -2
    -3 23 -3
    -3 23 -4
    -3 23 -5
    -3 23 -6
    -3 24 8
    -3 24 8
    -3 24 7
    -3 24 6
    -3 24 5
    -3 24 4
    -3 24 3
    -3 24 3
    -3 24 2
    -3 24 2
    -3 24 1
    -3 24 1
    -3 24 0
    -3 24 -1
    -3 24 -1
    -3 24 -2
    -3 24 -3
    -3 24 -4
    -3 24 -4
    -3 24 -5
    -3 25 7
    -3 25 7
    -3 25 6
    -3 25 6
    -3 25 5
    -3 25 5
    -3 25 4
    -3 25 4
    -3 25 3
    -3 25 3
    -3 25 2
    -3 25 2
    -3 25 1
    -3 25 1
    -3 25 0
    -3 25 -1
    -3 25 -2
    -3 25 -3
    -3 25 -4
    -3 25 -5
    -3 26 7
    -3 26 6
    -3 26 6
    -3 26 5
    -3 26 5
    -3 26 4
    -3 26 4
    -3 26 3
    -3 26 3
    -3 26 2
    -3 26 2
    -3 26 1
    -3 26 0
    -3 26 0
    -3 26 -1
    -3 26 -2
    -3 26 -3
    -3 26 -4
    -3 27 6
    -3 27 5
    -3 27 5
    -3 27 4
    -3 27 4
    -3 27 3
    -3 27 3
    -3 27 2
    -3 27 1
    -3 27 1
    -3 27 0
    -3 27 -1
    -3 27 -2
    -3 27 -3
    -3 27 -3
    -3 28 5
    -3 28 4
    -3 28 4
    -3 28 3
    -3 28 2
    -3 28 1
    -3 28 0
    -3 28 -1
    -3 28 -2
    -3 29 3
    -3 29 2
    -3 29 1
    -3 29 0
    -3 29 -1
    -4 0 12
    -4 0 11
    -4 0 11
    -4 0 10
    -4 0 9
    -4 0 8
    -4 0 7
    -4 0 7
    -4 0 6
    -4 0 5
    -4 0 4
    -4 0 3
    -4 0 2
    -4 0 1
    -4 0 0
    -4 0 -1
    -4 0 -1
    -4 0 -2
    -4 0 -3
    -4 0 -4
    -4 0 -4
    -4 0 -5
    -4 0 -5
    -4 0 -6
    -4 0 -7
    -4 0 -8
    -4 0 -9
    -4 1 12
    -4 1 12
    -4 -1 11
    -4 1 11
    -4 1 10
    -4 1 10
    -4 -1 10
    -4 1 9
    -4 -1 9
    -4 1 8
    -4 -1 8
    -4 -1 7
    -4 1 7
    -4 1 6
    -4 -1 6
    -4 1 5
    -4 -1 5
    -4 1 4
    -4 -1 4
    -4 1 3
    -4 -1 3
    -4 -1 2
    -4 1 2
    -4 1 1
    -4 -1 1
    -4 1 0
    -4 -1 0
    -4 1 -1
    -4 1 -1
    -4 -1 -1
    -4 1 -2
    -4 1 -3
    -4 1 -4
    -4 1 -4
    -4 -1 -4
    -4 -1 -4
    -4 1 -5
    -4 1 -5
    -4 -1 -5
    -4 1 -6
    -4 -1 -6
    -4 1 -7
    -4 -1 -7
    -4 1 -8
    -4 -1 -8
    -4 1 -9
    -4 -1 -9
    -4 2 12
    -4 2 12
    -4 -2 11
    -4 2 11
    -4 2 10
    -4 2 10
    -4 -2 10
    -4 2 9
    -4 -2 9
    -4 2 8
    -4 -2 7
    -4 2 7
    -4 2 6
    -4 -2 6
    -4 2 5
    -4 -2 5
    -4 2 4
    -4 -2 4
    -4 -2 3
    -4 2 3
    -4 -2 2
    -4 2 2
    -4 -2 1
    -4 2 1
    -4 2 0
    -4 2 0
    -4 -2 0
    -4 2 -1
    -4 2 -1
    -4 -2 -1
    -4 2 -2
    -4 -2 -2
    -4 2 -3
    -4 -2 -4
    -4 2 -4
    -4 2 -4
    -4 2 -4
    -4 -2 -4
    -4 2 -5
    -4 2 -5
    -4 -2 -5
    -4 2 -5
    -4 2 -6
    -4 -2 -6
    -4 2 -7
    -4 -2 -7
    -4 2 -8
    -4 -2 -8
    -4 -2 -9
    -4 3 12
    -4 3 12
    -4 3 11
    -4 3 11
    -4 -3 11
    -4 3 10
    -4 -3 10
    -4 3 10
    -4 3 9
    -4 -3 9
    -4 -3 8
    -4 3 8
    -4 -3 7
    -4 3 7
    -4 -3 6
    -4 3 5
    -4 -3 5
    -4 3 4
    -4 -3 4
    -4 -3 3
    -4 3 3
    -4 3 2
    -4 -3 2
    -4 3 1
    -4 -3 1
    -4 3 0
    -4 3 0
    -4 -3 0
    -4 3 -1
    -4 -3 -1
    -4 3 -2
    -4 -3 -2
    -4 3 -3
    -4 3 -4
    -4 3 -4
    -4 3 -4
    -4 -3 -4
    -4 -3 -4
    -4 3 -5
    -4 3 -5
    -4 -3 -5
    -4 3 -5
    -4 3 -6
    -4 -3 -6
    -4 3 -7
    -4 -3 -7
    -4 3 -8
    -4 -3 -8
    -4 -3 -9
    -4 4 12
    -4 4 12
    -4 4 11
    -4 -4 11
    -4 4 11
    -4 4 10
    -4 -4 10
    -4 4 9
    -4 4 9
    -4 -4 8
    -4 4 8
    -4 4 7
    -4 -4 7
    -4 -4 6
    -4 4 5
    -4 -4 5
    -4 4 4
    -4 -4 4
    -4 4 3
    -4 -4 3
    -4 4 2
    -4 -4 2
    -4 4 1
    -4 -4 1
    -4 4 0
    -4 -4 0
    -4 4 0
    -4 4 -1
    -4 -4 -1
    -4 4 -2
    -4 -4 -2
    -4 4 -3
    -4 4 -4
    -4 4 -4
    -4 -4 -4
    -4 4 -4
    -4 4 -5
    -4 4 -5
    -4 4 -5
    -4 -4 -5
    -4 4 -5
    -4 4 -6
    -4 -4 -6
    -4 4 -7
    -4 -4 -7
    -4 -4 -8
    -4 -4 -9
    -4 5 12
    -4 5 12
    -4 -5 12
    -4 5 11
    -4 -5 11
    -4 5 11
    -4 5 10
    -4 5 10
    -4 -5 10
    -4 5 9
    -4 5 9
    -4 -5 8
    -4 5 8
    -4 5 7
    -4 -5 7
    -4 -5 6
    -4 -5 5
    -4 5 4
    -4 -5 4
    -4 -5 3
    -4 5 3
    -4 5 2
    -4 -5 2
    -4 -5 1
    -4 5 1
    -4 5 0
    -4 5 0
    -4 -5 0
    -4 5 -1
    -4 -5 -1
    -4 5 -2
    -4 -5 -2
    -4 5 -3
    -4 -5 -3
    -4 5 -3
    -4 5 -4
    -4 5 -4
    -4 5 -4
    -4 -5 -4
    -4 5 -5
    -4 -5 -5
    -4 5 -5
    -4 5 -5
    -4 5 -6
    -4 -5 -6
    -4 -5 -7
    -4 -5 -8
    -4 -5 -9
    -4 6 12
    -4 6 12
    -4 6 11
    -4 -6 11
    -4 6 11
    -4 6 10
    -4 -6 10
    -4 6 10
    -4 6 9
    -4 -6 8
    -4 6 8
    -4 -6 7
    -4 6 7
    -4 -6 6
    -4 -6 5
    -4 6 4
    -4 -6 4
    -4 6 3
    -4 -6 3
    -4 6 2
    -4 -6 2
    -4 6 1
    -4 -6 1
    -4 -6 0
    -4 6 -1
    -4 -6 -1
    -4 6 -2
    -4 -6 -2
    -4 6 -3
    -4 -6 -3
    -4 6 -3
    -4 6 -4
    -4 -6 -4
    -4 6 -4
    -4 6 -4
    -4 6 -4
    -4 -6 -5
    -4 6 -5
    -4 6 -5
    -4 -6 -6
    -4 6 -6
    -4 -6 -7
    -4 -6 -8
    -4 -6 -9
    -4 7 12
    -4 7 12
    -4 -7 12
    -4 7 11
    -4 7 11
    -4 -7 11
    -4 7 10
    -4 7 10
    -4 -7 10
    -4 7 9
    -4 7 9
    -4 7 8
    -4 -7 8
    -4 7 8
    -4 7 7
    -4 -7 7
    -4 -7 6
    -4 -7 5
    -4 -7 4
    -4 7 3
    -4 -7 3
    -4 7 2
    -4 -7 2
    -4 -7 1
    -4 -7 0
    -4 -7 -1
    -4 7 -2
    -4 -7 -2
    -4 7 -3
    -4 -7 -3
    -4 7 -3
    -4 7 -4
    -4 -7 -4
    -4 7 -4
    -4 7 -4
    -4 7 -5
    -4 -7 -5
    -4 7 -5
    -4 -7 -6
    -4 7 -6
    -4 7 -6
    -4 -7 -7
    -4 -7 -8
    -4 -7 -9
    -4 8 12
    -4 8 12
    -4 -8 12
    -4 8 11
    -4 8 11
    -4 -8 11
    -4 8 10
    -4 8 10
    -4 8 9
    -4 8 9
    -4 -8 8
    -4 8 8
    -4 -8 7
    -4 8 7
    -4 -8 6
    -4 8 6
    -4 -8 5
    -4 -8 4
    -4 8 3
    -4 -8 3
    -4 -8 2
    -4 -8 1
    -4 -8 0
    -4 -8 -1
    -4 8 -2
    -4 -8 -2
    -4 8 -3
    -4 -8 -3
    -4 8 -3
    -4 8 -4
    -4 8 -4
    -4 -8 -4
    -4 8 -4
    -4 8 -5
    -4 -8 -5
    -4 8 -5
    -4 -8 -6
    -4 8 -6
    -4 8 -6
    -4 -8 -7
    -4 -8 -8
    -4 -8 -9
    -4 -9 12
    -4 9 12
    -4 9 11
    -4 -9 11
    -4 9 11
    -4 9 10
    -4 9 10
    -4 9 9
    -4 9 9
    -4 9 8
    -4 9 8
    -4 -9 7
    -4 9 7
    -4 9 7
    -4 -9 6
    -4 9 6
    -4 -9 5
    -4 -9 4
    -4 -9 3
    -4 -9 2
    -4 -9 1
    -4 -9 0
    -4 -9 -1
    -4 -9 -2
    -4 9 -2
    -4 9 -3
    -4 9 -3
    -4 -9 -3
    -4 9 -4
    -4 -9 -4
    -4 9 -4
    -4 9 -4
    -4 -9 -5
    -4 9 -5
    -4 9 -5
    -4 -9 -6
    -4 9 -6
    -4 9 -6
    -4 -9 -7
    -4 -9 -8
    -4 -9 -9
    -4 -10 12
    -4 10 12
    -4 10 11
    -4 10 11
    -4 -10 11
    -4 10 10
    -4 10 10
    -4 10 9
    -4 10 9
    -4 10 8
    -4 10 8
    -4 -10 7
    -4 10 7
    -4 10 7
    -4 -10 6
    -4 10 6
    -4 -10 5
    -4 10 5
    -4 -10 4
    -4 -10 3
    -4 -10 2
    -4 -10 1
    -4 -10 0
    -4 -10 -1
    -4 10 -2
    -4 -10 -2
    -4 10 -3
    -4 -10 -3
    -4 -10 -4
    -4 10 -4
    -4 10 -4
    -4 10 -5
    -4 -10 -5
    -4 10 -5
    -4 -10 -6
    -4 10 -6
    -4 10 -6
    -4 -10 -7
    -4 -10 -8
    -4 -10 -9
    -4 11 12
    -4 11 12
    -4 11 11
    -4 -11 11
    -4 11 10
    -4 11 10
    -4 11 9
    -4 11 9
    -4 11 8
    -4 11 8
    -4 -11 7
    -4 11 7
    -4 11 6
    -4 -11 6
    -4 11 6
    -4 -11 5
    -4 11 5
    -4 -11 4
    -4 -11 3
    -4 -11 2
    -4 -11 1
    -4 -11 0
    4 -11 0
    -4 11 -1
    -4 -11 -1
    -4 11 -2
    -4 -11 -2
    -4 11 -3
    -4 -11 -3
    -4 11 -3
    -4 -11 -4
    -4 11 -4
    -4 11 -4
    -4 -11 -5
    -4 11 -5
    -4 11 -5
    -4 -11 -6
    -4 11 -6
    -4 11 -6
    -4 -11 -7
    -4 -11 -8
    -4 12 12
    -4 -12 11
    -4 12 11
    -4 12 10
    -4 12 10
    -4 12 9
    -4 12 9
    -4 12 8
    -4 12 8
    -4 12 7
    -4 12 7
    -4 -12 6
    -4 12 6
    -4 12 6
    -4 -12 5
    -4 12 5
    -4 -12 4
    -4 12 4
    -4 -12 3
    -4 -12 2
    -4 -12 1
    -4 -12 0
    4 -12 0
    -4 12 -1
    -4 12 -2
    -4 -12 -2
    -4 12 -3
    -4 -12 -3
    -4 12 -3
    -4 -12 -4
    -4 12 -4
    -4 12 -4
    -4 -12 -5
    -4 12 -5
    -4 12 -5
    -4 -12 -6
    -4 12 -6
    -4 -12 -7
    -4 -12 -8
    -4 13 11
    -4 -13 11
    -4 13 11
    -4 13 10
    -4 13 9
    -4 13 9
    -4 13 8
    -4 13 8
    -4 13 7
    -4 13 7
    -4 13 6
    -4 13 6
    -4 -13 5
    -4 13 5
    -4 13 5
    -4 13 4
    -4 13 4
    -4 -13 3
    -4 13 3
    -4 -13 2
    -4 -13 1
    -4 13 0
    -4 13 0
    -4 13 -1
    -4 13 -1
    -4 13 -2
    -4 13 -2
    -4 13 -3
    -4 13 -3
    -4 -13 -3
    -4 -13 -4
    -4 13 -4
    -4 13 -4
    -4 13 -5
    -4 -13 -5
    -4 13 -5
    -4 -13 -6
    -4 13 -6
    -4 -13 -7
    -4 -13 -8
    -4 14 11
    -4 -14 11
    -4 14 11
    -4 14 10
    -4 14 10
    -4 14 9
    -4 14 8
    -4 14 8
    -4 14 7
    -4 14 7
    -4 14 6
    -4 14 6
    -4 -14 5
    -4 14 5
    -4 14 5
    -4 -14 4
    -4 14 4
    -4 14 4
    -4 -14 3
    -4 14 3
    -4 -14 2
    -4 14 2
    -4 -14 1
    -4 14 1
    -4 14 0
    4 -14 0
    -4 14 -1
    -4 14 -1
    -4 14 -2
    -4 14 -2
    -4 14 -2
    -4 14 -3
    -4 -14 -3
    -4 14 -4
    -4 14 -4
    -4 -14 -4
    -4 14 -4
    -4 14 -5
    -4 -14 -5
    -4 14 -5
    -4 -14 -6
    -4 14 -6
    -4 -14 -7
    -4 -14 -8
    -4 15 11
    -4 -15 11
    -4 15 11
    -4 15 10
    -4 15 10
    -4 15 9
    -4 15 9
    -4 15 8
    -4 15 8
    -4 15 7
    -4 15 7
    -4 15 6
    -4 15 6
    -4 -15 5
    -4 15 5
    -4 15 5
    -4 -15 4
    -4 15 4
    -4 15 4
    -4 -15 3
    -4 15 3
    -4 15 2
    -4 -15 2
    -4 15 1
    4 -15 -1
    -4 15 1
    4 -15 0
    -4 15 0
    -4 15 0
    -4 15 -1
    -4 15 -1
    -4 15 -2
    -4 15 -2
    -4 15 -2
    -4 15 -3
    -4 15 -3
    -4 15 -4
    -4 15 -4
    -4 -15 -4
    -4 15 -4
    -4 15 -5
    -4 -15 -5
    -4 15 -5
    -4 -15 -6
    -4 15 -6
    -4 -15 -7
    -4 16 11
    -4 -16 11
    -4 16 11
    -4 16 10
    -4 16 10
    -4 16 9
    -4 16 9
    -4 16 8
    -4 16 8
    -4 16 7
    -4 16 7
    -4 16 6
    -4 16 6
    -4 16 5
    -4 16 5
    -4 -16 4
    -4 16 4
    -4 16 4
    -4 -16 3
    -4 16 3
    -4 16 3
    4 -16 -2
    -4 16 2
    -4 16 1
    4 -16 -1
    -4 16 1
    -4 16 0
    4 -16 0
    -4 16 0
    -4 16 -1
    -4 16 -1
    -4 16 -2
    -4 16 -2
    -4 16 -2
    -4 16 -3
    -4 16 -3
    -4 16 -4
    -4 16 -4
    -4 16 -4
    -4 -16 -5
    -4 16 -5
    -4 16 -5
    -4 -16 -6
    -4 16 -6
    -4 -16 -7
    -4 17 10
    -4 17 10
    -4 17 9
    -4 17 9
    -4 17 8
    -4 17 8
    -4 17 7
    -4 17 7
    -4 17 6
    -4 17 6
    -4 17 5
    -4 17 5
    -4 17 4
    -4 17 4
    -4 17 3
    -4 17 3
    -4 17 2
    -4 17 2
    -4 17 1
    4 -17 -1
    -4 17 1
    -4 17 0
    -4 17 0
    -4 17 -1
    -4 17 -1
    -4 17 -2
    -4 17 -2
    -4 17 -2
    -4 17 -3
    -4 17 -3
    -4 17 -4
    -4 17 -4
    -4 17 -4
    -4 17 -5
    -4 -17 -6
    -4 17 -6
    -4 18 10
    -4 18 10
    -4 18 9
    -4 18 9
    -4 18 8
    -4 18 8
    -4 18 7
    -4 18 7
    -4 18 6
    -4 18 6
    -4 18 5
    -4 18 5
    -4 18 4
    -4 18 4
    -4 18 3
    -4 18 3
    -4 18 2
    -4 18 2
    -4 18 1
    -4 18 1
    -4 18 0
    -4 18 0
    -4 18 -1
    -4 18 -1
    -4 18 -1
    -4 18 -2
    -4 18 -2
    -4 18 -2
    -4 18 -3
    -4 18 -3
    -4 18 -4
    -4 18 -4
    -4 18 -5
    -4 18 -6
    -4 19 10
    -4 19 10
    -4 19 9
    -4 19 9
    -4 19 8
    -4 19 8
    -4 19 7
    -4 19 7
    -4 19 6
    -4 19 6
    -4 19 5
    -4 19 5
    -4 19 4
    -4 19 4
    -4 19 3
    -4 19 3
    -4 19 2
    -4 19 2
    -4 19 1
    -4 19 1
    -4 19 0
    -4 19 0
    -4 19 -1
    -4 19 -1
    -4 19 -1
    -4 19 -2
    -4 19 -2
    -4 19 -3
    -4 19 -4
    -4 19 -4
    -4 19 -5
    -4 19 -6
    -4 20 9
    -4 20 9
    -4 20 8
    -4 20 8
    -4 20 7
    -4 20 7
    -4 20 6
    -4 20 6
    -4 20 5
    -4 20 5
    -4 20 4
    -4 20 4
    -4 20 3
    -4 20 3
    -4 20 2
    -4 20 2
    -4 20 1
    -4 20 1
    -4 20 0
    -4 20 0
    -4 20 -1
    -4 20 -1
    -4 20 -1
    -4 20 -2
    -4 20 -2
    -4 20 -3
    -4 20 -4
    -4 20 -5
    -4 20 -6
    -4 21 9
    -4 21 9
    -4 21 8
    -4 21 8
    -4 21 7
    -4 21 7
    -4 21 6
    -4 21 6
    -4 21 5
    -4 21 5
    -4 21 4
    -4 21 4
    -4 21 3
    -4 21 3
    -4 21 2
    -4 21 2
    -4 21 1
    -4 21 1
    -4 21 1
    -4 21 0
    -4 21 0
    -4 21 -1
    -4 21 -1
    -4 21 -1
    -4 21 -2
    -4 21 -3
    -4 21 -4
    -4 21 -5
    -4 22 8
    -4 22 8
    -4 22 7
    -4 22 7
    -4 22 6
    -4 22 6
    -4 22 5
    -4 22 5
    -4 22 4
    -4 22 4
    -4 22 3
    -4 22 2
    -4 22 2
    -4 22 1
    -4 22 1
    -4 22 0
    -4 22 0
    -4 22 -1
    -4 22 -1
    -4 22 -2
    -4 22 -3
    -4 22 -4
    -4 22 -5
    -4 23 8
    -4 23 7
    -4 23 7
    -4 23 6
    -4 23 6
    -4 23 5
    -4 23 5
    -4 23 4
    -4 23 3
    -4 23 3
    -4 23 2
    -4 23 2
    -4 23 2
    -4 23 1
    -4 23 1
    -4 23 0
    -4 23 0
    -4 23 -1
    -4 23 -2
    -4 23 -3
    -4 23 -4
    -4 24 7
    -4 24 6
    -4 24 5
    -4 24 4
    -4 24 4
    -4 24 3
    -4 24 3
    -4 24 2
    -4 24 2
    -4 24 1
    -4 24 0
    -4 24 0
    -4 24 -1
    -4 24 -2
    -4 24 -3
    -4 24 -4
    -4 25 7
    -4 25 6
    -4 25 6
    -4 25 5
    -4 25 5
    -4 25 4
    -4 25 4
    -4 25 3
    -4 25 3
    -4 25 3
    -4 25 2
    -4 25 1
    -4 25 1
    -4 25 0
    -4 25 0
    -4 25 -1
    -4 25 -2
    -4 25 -3
    -4 26 6
    -4 26 5
    -4 26 5
    -4 26 4
    -4 26 4
    -4 26 3
    -4 26 2
    -4 26 1
    -4 26 1
    -4 26 0
    -4 26 -1
    -4 26 -2
    -4 26 -2
    -4 27 5
    -4 27 4
    -4 27 3
    -4 27 2
    -4 27 2
    -4 27 1
    -4 27 0
    -4 27 -1
    -4 28 3
    -4 28 3
    -4 28 2
    -4 28 1
    -5 0 12
    -5 0 11
    -5 0 10
    -5 0 9
    -5 0 8
    -5 0 7
    -5 0 6
    -5 0 6
    -5 0 5
    -5 0 4
    -5 0 3
    -5 0 2
    -5 0 1
    -5 0 0
    -5 0 -1
    -5 0 -1
    -5 0 -2
    -5 0 -2
    -5 0 -3
    -5 0 -3
    -5 0 -4
    -5 0 -4
    -5 0 -5
    -5 0 -6
    -5 0 -7
    -5 0 -8
    -5 1 12
    -5 -1 12
    -5 -1 11
    -5 1 10
    -5 -1 10
    -5 -1 9
    -5 1 9
    -5 1 8
    -5 -1 8
    -5 -1 7
    -5 1 7
    -5 -1 7
    -5 1 6
    -5 -1 6
    -5 1 6
    -5 1 5
    -5 -1 5
    -5 1 4
    -5 -1 4
    -5 1 3
    -5 -1 3
    -5 1 2
    -5 -1 2
    -5 1 1
    -5 -1 1
    -5 1 0
    -5 -1 0
    -5 -1 -1
    -5 1 -1
    -5 -1 -1
    -5 -1 -2
    -5 1 -2
    -5 1 -2
    -5 -1 -2
    -5 1 -2
    -5 -1 -3
    -5 1 -3
    -5 1 -3
    -5 -1 -3
    -5 1 -4
    -5 -1 -4
    -5 -1 -4
    -5 1 -4
    -5 1 -5
    -5 -1 -5
    -5 1 -6
    -5 -1 -6
    -5 1 -7
    -5 -1 -7
    -5 1 -8
    -5 -1 -8
    -5 2 12
    -5 2 11
    -5 -2 11
    -5 2 10
    -5 -2 10
    -5 2 9
    -5 -2 9
    -5 2 8
    -5 -2 8
    -5 -2 7
    -5 2 7
    -5 2 6
    -5 -2 6
    -5 2 6
    -5 2 5
    -5 -2 5
    -5 2 4
    -5 -2 4
    -5 2 3
    -5 -2 3
    -5 2 2
    -5 -2 2
    -5 2 1
    -5 -2 1
    -5 2 0
    -5 -2 0
    -5 -2 -1
    -5 2 -1
    -5 -2 -1
    -5 2 -2
    -5 -2 -2
    -5 2 -2
    -5 -2 -2
    -5 2 -2
    -5 -2 -3
    -5 2 -3
    -5 2 -3
    -5 -2 -3
    -5 2 -4
    -5 2 -4
    -5 -2 -4
    -5 2 -5
    -5 -2 -5
    -5 2 -6
    -5 -2 -6
    -5 2 -7
    -5 -2 -7
    -5 -2 -8
    -5 3 12
    -5 3 11
    -5 -3 11
    -5 -3 10
    -5 3 9
    -5 -3 9
    -5 3 8
    -5 -3 8
    -5 -3 7
    -5 3 7
    -5 -3 6
    -5 3 6
    -5 3 5
    -5 -3 5
    -5 3 4
    -5 -3 4
    -5 3 3
    -5 -3 3
    -5 3 2
    -5 -3 2
    -5 3 1
    -5 -3 1
    -5 3 0
    -5 -3 0
    -5 -3 -1
    -5 3 -1
    -5 3 -1
    -5 -3 -1
    -5 3 -2
    -5 -3 -2
    -5 3 -2
    -5 -3 -2
    -5 3 -2
    -5 -3 -3
    -5 3 -3
    -5 3 -3
    -5 -3 -3
    -5 3 -4
    -5 -3 -4
    -5 3 -4
    -5 3 -5
    -5 -3 -5
    -5 3 -5
    -5 3 -6
    -5 -3 -6
    -5 3 -7
    -5 -3 -7
    -5 -3 -8
    -5 4 12
    -5 4 11
    -5 -4 11
    -5 4 10
    -5 -4 10
    -5 4 9
    -5 -4 9
    -5 4 8
    -5 -4 7
    -5 4 7
    -5 -4 6
    -5 4 6
    -5 4 5
    -5 -4 5
    -5 4 4
    -5 -4 4
    -5 4 3
    -5 -4 3
    -5 4 2
    -5 -4 2
    -5 4 1
    -5 -4 1
    -5 -4 0
    -5 -4 -1
    -5 4 -1
    -5 -4 -1
    -5 4 -1
    -5 4 -1
    -5 -4 -2
    -5 4 -2
    -5 4 -2
    -5 -4 -2
    -5 4 -2
    -5 4 -3
    -5 -4 -3
    -5 4 -3
    -5 4 -4
    -5 -4 -4
    -5 4 -4
    -5 4 -5
    -5 4 -5
    -5 -4 -5
    -5 4 -6
    -5 -4 -6
    -5 -4 -7
    -5 -4 -8
    -5 5 12
    -5 -5 12
    -5 5 11
    -5 -5 11
    -5 5 10
    -5 -5 10
    -5 5 9
    -5 -5 9
    -5 5 8
    -5 -5 7
    -5 5 7
    -5 -5 6
    -5 5 6
    -5 -5 5
    -5 5 4
    -5 -5 4
    -5 5 3
    -5 -5 3
    -5 5 2
    -5 -5 2
    -5 5 1
    -5 -5 1
    -5 -5 0
    -5 5 -1
    -5 -5 -1
    -5 5 -1
    -5 -5 -1
    -5 5 -1
    -5 -5 -2
    -5 5 -2
    -5 5 -2
    -5 -5 -2
    -5 5 -2
    -5 5 -3
    -5 -5 -3
    -5 5 -3
    -5 5 -4
    -5 -5 -4
    -5 5 -4
    -5 5 -5
    -5 5 -5
    -5 -5 -5
    -5 5 -6
    -5 -5 -6
    -5 -5 -7
    -5 -5 -8
    -5 6 12
    -5 -6 12
    -5 6 11
    -5 -6 11
    -5 6 10
    -5 -6 10
    -5 6 9
    -5 6 8
    -5 -6 7
    -5 6 7
    -5 6 7
    -5 -6 6
    -5 6 6
    -5 6 6
    -5 -6 5
    -5 6 5
    -5 -6 4
    -5 6 4
    -5 6 3
    -5 -6 3
    -5 6 2
    -5 -6 2
    -5 -6 1
    -5 6 0
    -5 -6 0
    -5 -6 0
    -5 6 0
    -5 6 -1
    -5 -6 -1
    -5 6 -1
    -5 -6 -1
    -5 6 -1
    -5 6 -2
    -5 -6 -2
    -5 6 -2
    -5 6 -3
    -5 -6 -3
    -5 6 -3
    -5 6 -4
    -5 6 -4
    -5 -6 -4
    -5 6 -5
    -5 6 -5
    -5 -6 -5
    -5 -6 -6
    -5 -6 -7
    -5 -6 -8
    -5 7 12
    -5 -7 12
    -5 7 11
    -5 -7 11
    -5 7 10
    -5 -7 10
    -5 7 9
    -5 7 8
    -5 -7 7
    -5 7 7
    -5 -7 6
    -5 7 6
    -5 -7 5
    -5 7 5
    -5 -7 4
    -5 7 3
    -5 -7 3
    -5 7 2
    -5 -7 2
    -5 -7 1
    -5 7 0
    -5 -7 0
    -5 -7 0
    -5 7 0
    -5 7 -1
    -5 -7 -1
    -5 7 -1
    -5 -7 -1
    -5 7 -1
    -5 7 -2
    -5 7 -2
    -5 -7 -2
    -5 7 -3
    -5 -7 -3
    -5 7 -3
    -5 7 -4
    -5 7 -4
    -5 -7 -4
    -5 -7 -5
    -5 7 -5
    -5 -7 -6
    -5 -7 -7
    -5 -7 -8
    -5 8 12
    -5 -8 12
    -5 8 11
    -5 -8 11
    -5 8 10
    -5 -8 10
    -5 8 9
    -5 8 8
    -5 8 7
    -5 -8 6
    -5 8 6
    -5 -8 5
    -5 8 5
    -5 -8 4
    -5 8 4
    -5 -8 3
    -5 -8 2
    -5 8 2
    -5 -8 1
    -5 8 1
    -5 8 0
    -5 -8 0
    -5 8 0
    -5 -8 0
    -5 8 0
    -5 -8 -1
    -5 8 -1
    -5 8 -1
    -5 -8 -1
    -5 8 -1
    -5 8 -2
    -5 -8 -2
    -5 8 -2
    -5 8 -3
    -5 -8 -3
    -5 8 -4
    -5 -8 -4
    -5 -8 -5
    -5 8 -5
    -5 -8 -6
    -5 -8 -7
    -5 -8 -8
    -5 -9 12
    -5 9 11
    -5 -9 11
    -5 9 10
    -5 -9 10
    -5 9 9
    -5 9 8
    -5 9 7
    -5 -9 6
    -5 9 6
    -5 -9 5
    -5 9 5
    -5 -9 4
    -5 9 4
    -5 9 4
    -5 -9 3
    -5 9 3
    -5 -9 2
    -5 9 2
    -5 9 1
    -5 -9 1
    -5 9 1
    -5 -9 0
    -5 9 0
    -5 9 0
    -5 -9 0
    -5 9 0
    -5 9 -1
    -5 -9 -1
    -5 -9 -1
    -5 9 -2
    -5 -9 -2
    -5 -9 -3
    -5 9 -3
    -5 9 -4
    -5 -9 -4
    -5 -9 -5
    -5 9 -5
    -5 -9 -6
    -5 -9 -7
    -5 10 12
    -5 -10 12
    -5 10 11
    -5 -10 11
    -5 10 10
    -5 -10 10
    -5 10 9
    -5 10 8
    -5 10 7
    -5 -10 6
    -5 10 6
    -5 -10 5
    -5 10 5
    -5 -10 4
    -5 10 4
    -5 10 4
    -5 -10 3
    -5 10 3
    -5 10 3
    -5 -10 2
    -5 10 2
    -5 -10 1
    -5 10 1
    -5 10 0
    -5 -10 0
    -5 -10 0
    -5 10 0
    -5 10 -1
    -5 -10 -1
    -5 -10 -2
    -5 10 -2
    -5 -10 -3
    -5 10 -3
    -5 10 -4
    -5 -10 -4
    -5 10 -5
    -5 -10 -5
    -5 -10 -6
    -5 -10 -7
    -5 11 12
    -5 -11 11
    -5 11 10
    -5 11 9
    -5 11 8
    -5 11 7
    -5 11 6
    -5 -11 5
    -5 11 5
    -5 -11 4
    -5 11 4
    -5 11 4
    -5 11 4
    -5 -11 3
    -5 11 3
    -5 11 3
    -5 -11 2
    -5 11 2
    -5 11 2
    -5 -11 1
    -5 11 1
    -5 -11 0
    -5 11 0
    -5 -11 0
    -5 11 -1
    -5 -11 -1
    -5 -11 -2
    -5 11 -2
    -5 11 -3
    -5 -11 -3
    -5 -11 -4
    -5 11 -4
    -5 11 -4
    -5 11 -5
    -5 11 -5
    -5 -11 -6
    -5 -11 -7
    -5 12 11
    -5 -12 11
    -5 12 10
    -5 12 9
    -5 12 8
    -5 12 7
    -5 12 6
    -5 -12 5
    -5 12 5
    -5 12 5
    -5 -12 4
    -5 12 4
    -5 12 4
    -5 -12 3
    -5 12 3
    -5 12 3
    -5 -12 2
    -5 12 2
    -5 -12 1
    -5 12 0
    -5 12 -1
    -5 -12 -1
    -5 12 -2
    -5 -12 -2
    -5 12 -3
    -5 -12 -3
    -5 12 -4
    -5 -12 -4
    -5 12 -4
    -5 12 -5
    -5 -12 -5
    -5 12 -5
    -5 -12 -6
    -5 -12 -7
    -5 13 11
    -5 -13 11
    -5 13 10
    -5 13 9
    -5 13 8
    -5 13 7
    -5 13 6
    -5 13 6
    -5 13 5
    -5 -13 4
    -5 13 4
    -5 -13 3
    -5 13 3
    -5 -13 2
    -5 13 2
    -5 -13 1
    -5 13 1
    -5 13 0
    -5 13 -1
    -5 -13 -2
    -5 13 -2
    -5 13 -3
    -5 -13 -3
    -5 13 -3
    -5 13 -4
    -5 -13 -4
    -5 13 -4
    -5 -13 -5
    -5 13 -5
    -5 13 -5
    -5 -13 -6
    -5 -13 -7
    -5 14 11
    -5 -14 11
    -5 14 10
    -5 14 9
    -5 14 8
    -5 14 7
    -5 14 6
    -5 14 5
    -5 14 4
    -5 14 3
    -5 -14 2
    -5 14 2
    -5 14 1
    -5 14 1
    -5 14 0
    -5 14 -1
    -5 14 -2
    -5 -14 -3
    -5 14 -3
    -5 14 -3
    -5 14 -4
    -5 -14 -4
    -5 14 -4
    -5 14 -5
    -5 -14 -5
    -5 14 -5
    -5 -14 -6
    -5 15 11
    -5 -15 11
    -5 15 10
    -5 15 9
    -5 15 8
    -5 15 7
    -5 15 6
    -5 15 5
    -5 15 4
    -5 15 3
    -5 15 2
    -5 15 1
    -5 15 0
    -5 15 0
    -5 15 -1
    -5 15 -2
    -5 15 -3
    -5 -15 -3
    -5 15 -3
    -5 -15 -4
    -5 15 -4
    -5 15 -4
    -5 -15 -5
    -5 15 -5
    -5 -15 -6
    -5 16 10
    -5 16 9
    -5 16 8
    -5 16 7
    -5 16 6
    -5 16 5
    -5 16 4
    -5 16 3
    -5 16 2
    -5 16 1
    -5 16 1
    -5 16 0
    -5 16 0
    -5 16 -1
    -5 16 -1
    -5 16 -2
    -5 16 -3
    -5 16 -3
    -5 16 -4
    -5 16 -4
    -5 -16 -5
    -5 16 -5
    -5 17 10
    -5 -17 10
    -5 17 9
    -5 17 8
    -5 17 7
    -5 17 6
    -5 17 5
    -5 17 4
    -5 17 3
    -5 17 2
    -5 17 1
    -5 17 1
    -5 17 0
    -5 17 0
    -5 17 -1
    -5 17 -1
    -5 17 -2
    -5 17 -3
    -5 17 -3
    -5 17 -4
    -5 17 -4
    -5 17 -5
    -5 18 10
    -5 -18 10
    -5 18 9
    -5 18 8
    -5 18 7
    -5 18 7
    -5 18 6
    -5 18 5
    -5 18 4
    -5 18 3
    -5 18 2
    -5 18 1
    -5 18 1
    -5 18 0
    -5 18 0
    -5 18 0
    -5 18 -1
    -5 18 -2
    -5 18 -3
    -5 18 -3
    -5 18 -4
    -5 18 -4
    -5 19 9
    -5 19 8
    -5 19 7
    -5 19 7
    -5 19 6
    -5 19 6
    -5 19 5
    -5 19 4
    -5 19 3
    -5 19 2
    -5 19 1
    -5 19 1
    -5 19 0
    -5 19 0
    -5 19 0
    -5 19 -1
    -5 19 -1
    -5 19 -2
    -5 19 -3
    -5 19 -3
    -5 19 -4
    -5 20 9
    -5 20 8
    -5 20 7
    -5 20 7
    -5 20 6
    -5 20 6
    -5 20 5
    -5 20 5
    -5 20 4
    -5 20 3
    -5 20 2
    -5 20 2
    -5 20 1
    -5 20 1
    -5 20 0
    -5 20 0
    -5 20 0
    -5 20 -1
    -5 20 -1
    -5 20 -2
    -5 20 -3
    -5 20 -4
    -5 21 8
    -5 21 7
    -5 21 6
    -5 21 6
    -5 21 5
    -5 21 5
    -5 21 4
    -5 21 4
    -5 21 3
    -5 21 2
    -5 21 2
    -5 21 1
    -5 21 1
    -5 21 1
    -5 21 0
    -5 21 0
    -5 21 0
    -5 21 -1
    -5 21 -1
    -5 21 -2
    -5 21 -2
    -5 21 -3
    -5 22 7
    -5 22 6
    -5 22 5
    -5 22 4
    -5 22 4
    -5 22 3
    -5 22 3
    -5 22 2
    -5 22 2
    -5 22 1
    -5 22 1
    -5 22 0
    -5 22 0
    -5 22 -1
    -5 22 -1
    -5 22 -2
    -5 23 7
    -5 23 6
    -5 23 5
    -5 23 4
    -5 23 3
    -5 23 3
    -5 23 2
    -5 23 2
    -5 23 2
    -5 23 1
    -5 23 1
    -5 23 1
    -5 23 0
    -5 23 0
    -5 23 -1
    -5 23 -2
    -5 24 6
    -5 24 5
    -5 24 5
    -5 24 4
    -5 24 4
    -5 24 3
    -5 24 3
    -5 24 2
    -5 24 2
    -5 24 1
    -5 24 1
    -5 24 1
    -5 24 0
    -5 24 -1
    -5 25 5
    -5 25 5
    -5 25 4
    -5 25 4
    -5 25 3
    -5 25 3
    -5 25 3
    -5 25 2
    -5 25 2
    -5 25 1
    -5 26 4
    -5 26 3
    -6 0 12
    -6 0 11
    -6 0 10
    -6 0 9
    -6 0 8
    -6 0 7
    -6 0 6
    -6 0 6
    -6 0 5
    -6 0 5
    -6 0 4
    -6 0 3
    -6 0 3
    -6 0 2
    -6 0 2
    -6 0 2
    -6 0 1
    -6 0 1
    -6 0 1
    -6 0 0
    -6 0 0
    -6 0 0
    -6 0 0
    -6 0 -1
    -6 0 -1
    -6 0 -1
    -6 0 -2
    -6 0 -2
    -6 0 -2
    -6 0 -3
    -6 0 -3
    -6 0 -4
    -6 0 -5
    -6 0 -6
    -6 1 12
    -6 -1 12
    -6 1 11
    -6 1 10
    -6 -1 10
    -6 1 9
    -6 -1 9
    -6 1 8
    -6 -1 8
    -6 1 7
    -6 -1 7
    -6 -1 6
    -6 1 6
    -6 -1 6
    -6 1 5
    -6 -1 5
    -6 1 5
    -6 -1 5
    -6 1 4
    -6 -1 4
    -6 1 3
    -6 -1 3
    -6 1 3
    -6 -1 3
    -6 1 3
    -6 1 2
    -6 -1 2
    -6 -1 2
    -6 1 2
    -6 1 2
    -6 -1 2
    -6 1 1
    -6 -1 1
    -6 1 1
    -6 1 1
    -6 -1 1
    -6 1 1
    -6 -1 1
    -6 -1 0
    -6 1 0
    -6 -1 0
    -6 1 0
    -6 -1 0
    -6 -1 0
    -6 1 0
    -6 -1 -1
    -6 1 -1
    -6 1 -1
    -6 -1 -1
    -6 1 -1
    -6 -1 -1
    -6 1 -2
    -6 -1 -2
    -6 1 -2
    -6 -1 -2
    -6 1 -2
    -6 1 -3
    -6 -1 -3
    -6 -1 -3
    -6 1 -3
    -6 1 -4
    -6 -1 -4
    -6 1 -5
    -6 -1 -5
    -6 1 -6
    -6 -1 -6
    -6 2 12
    -6 -2 12
    -6 2 11
    -6 -2 11
    -6 2 10
    -6 -2 10
    -6 2 9
    -6 -2 9
    -6 2 8
    -6 -2 8
    -6 2 7
    -6 -2 7
    -6 -2 6
    -6 2 6
    -6 -2 6
    -6 2 5
    -6 -2 5
    -6 2 5
    -6 -2 5
    -6 2 4
    -6 -2 4
    -6 2 4
    -6 -2 3
    -6 2 3
    -6 -2 3
    -6 2 3
    -6 2 3
    -6 2 2
    -6 2 2
    -6 -2 2
    -6 2 2
    -6 -2 2
    -6 2 2
    -6 2 1
    -6 -2 1
    -6 2 1
    -6 -2 1
    -6 2 1
    -6 -2 1
    -6 2 1
    -6 -2 0
    -6 2 0
    -6 -2 0
    -6 2 0
    -6 -2 0
    -6 2 0
    -6 2 -1
    -6 -2 -1
    -6 2 -1
    -6 -2 -1
    -6 -2 -1
    -6 2 -1
    -6 -2 -2
    -6 2 -2
    -6 2 -2
    -6 -2 -2
    -6 2 -3
    -6 2 -3
    -6 -2 -3
    -6 2 -4
    -6 -2 -4
    -6 2 -5
    -6 -2 -5
    -6 2 -6
    -6 -2 -6
    -6 3 12
    -6 -3 12
    -6 3 11
    -6 -3 11
    -6 3 10
    -6 -3 10
    -6 3 9
    -6 -3 9
    -6 3 8
    -6 -3 8
    -6 3 7
    -6 -3 7
    -6 3 7
    -6 3 6
    -6 3 6
    -6 -3 6
    -6 3 6
    -6 3 5
    -6 -3 5
    -6 3 5
    -6 3 5
    -6 -3 5
    -6 3 5
    -6 3 4
    -6 -3 4
    -6 3 4
    -6 3 3
    -6 3 3
    -6 -3 3
    -6 3 3
    -6 -3 3
    -6 3 3
    -6 3 2
    -6 3 2
    -6 -3 2
    -6 3 2
    -6 -3 2
    -6 3 2
    -6 3 1
    -6 3 1
    -6 -3 1
    -6 3 1
    -6 -3 1
    -6 3 1
    -6 -3 1
    -6 -3 0
    -6 3 0
    -6 3 0
    -6 -3 0
    -6 3 0
    -6 -3 0
    -6 -3 -1
    -6 3 -1
    -6 3 -1
    -6 -3 -1
    -6 3 -1
    -6 -3 -1
    -6 3 -2
    -6 -3 -2
    -6 -3 -2
    -6 3 -2
    -6 3 -3
    -6 3 -3
    -6 -3 -3
    -6 3 -4
    -6 -3 -4
    -6 3 -4
    -6 3 -5
    -6 -3 -5
    -6 3 -6
    -6 -3 -6
    -6 -3 -7
    -6 4 12
    -6 -4 12
    -6 4 11
    -6 -4 11
    -6 4 10
    -6 -4 10
    -6 4 9
    -6 -4 9
    -6 4 8
    -6 -4 8
    -6 4 7
    -6 4 7
    -6 -4 7
    -6 4 7
    -6 4 6
    -6 4 6
    -6 -4 6
    -6 4 6
    -6 -4 5
    -6 4 5
    -6 -4 5
    -6 4 5
    -6 4 4
    -6 -4 4
    -6 4 4
    -6 4 3
    -6 -4 3
    -6 4 3
    -6 -4 3
    -6 4 3
    -6 4 2
    -6 4 2
    -6 -4 2
    -6 4 2
    -6 -4 2
    -6 4 2
    -6 -4 1
    -6 4 1
    -6 4 1
    -6 -4 1
    -6 4 1
    -6 -4 1
    -6 -4 0
    -6 4 0
    -6 -4 0
    -6 4 0
    -6 -4 0
    -6 4 0
    -6 4 -1
    -6 -4 -1
    -6 4 -1
    -6 4 -1
    -6 4 -2
    -6 4 -2
    -6 -4 -2
    -6 4 -3
    -6 4 -3
    -6 -4 -3
    -6 4 -4
    -6 4 -4
    -6 -4 -4
    -6 4 -5
    -6 -4 -5
    -6 -4 -6
    -6 5 12
    -6 -5 12
    -6 5 11
    -6 -5 11
    -6 5 10
    -6 -5 10
    -6 5 9
    -6 -5 9
    -6 5 8
    -6 -5 8
    -6 5 7
    -6 -5 7
    -6 5 6
    -6 5 6
    -6 -5 5
    -6 5 5
    -6 5 5
    -6 5 4
    -6 -5 4
    -6 5 4
    -6 5 3
    -6 5 3
    -6 -5 3
    -6 -5 3
    -6 5 3
    -6 5 2
    -6 5 2
    -6 -5 2
    -6 5 2
    -6 -5 2
    -6 5 2
    -6 -5 1
    -6 5 1
    -6 5 1
    -6 -5 1
    -6 5 1
    -6 -5 1
    -6 -5 0
    -6 5 0
    -6 5 0
    -6 -5 0
    -6 5 0
    -6 -5 0
    -6 5 -1
    -6 -5 -1
    -6 5 -1
    -6 5 -1
    -6 5 -2
    -6 5 -2
    -6 -5 -2
    -6 5 -3
    -6 -5 -3
    -6 5 -3
    -6 5 -4
    -6 5 -4
    -6 -5 -4
    -6 5 -5
    -6 -5 -5
    -6 -5 -6
    -6 6 12
    -6 -6 12
    -6 6 11
    -6 -6 11
    -6 6 10
    -6 -6 10
    -6 6 9
    -6 -6 9
    -6 6 8
    -6 -6 8
    -6 6 7
    -6 6 6
    -6 6 6
    -6 -6 5
    -6 6 5
    -6 6 5
    -6 -6 4
    -6 6 4
    -6 6 3
    -6 -6 3
    -6 -6 3
    -6 6 3
    -6 6 2
    -6 -6 2
    -6 6 2
    -6 -6 2
    -6 6 2
    -6 6 1
    -6 -6 1
    -6 6 1
    -6 -6 1
    -6 6 1
    -6 6 0
    -6 -6 0
    -6 6 0
    -6 -6 0
    -6 6 0
    -6 6 -1
    -6 6 -1
    -6 -6 -1
    -6 6 -1
    -6 6 -2
    -6 6 -2
    -6 -6 -2
    -6 6 -3
    -6 6 -3
    -6 -6 -3
    -6 6 -4
    -6 6 -4
    -6 -6 -4
    -6 -6 -5
    -6 -6 -6
    -6 7 11
    -6 -7 11
    -6 7 10
    -6 -7 10
    -6 7 9
    -6 -7 9
    -6 7 8
    -6 7 7
    -6 7 6
    -6 7 6
    -6 7 5
    -6 7 5
    -6 -7 4
    -6 7 4
    -6 -7 3
    -6 -7 3
    -6 7 3
    -6 7 2
    -6 -7 2
    -6 -7 2
    -6 7 2
    -6 7 1
    -6 -7 1
    -6 7 1
    -6 -7 1
    -6 7 1
    -6 7 0
    -6 7 0
    -6 -7 0
    -6 7 0
    -6 7 -1
    -6 7 -1
    -6 -7 -1
    -6 7 -2
    -6 7 -2
    -6 -7 -2
    -6 7 -3
    -6 7 -3
    -6 -7 -3
    -6 7 -4
    -6 7 -4
    -6 -7 -4
    -6 -7 -5
    -6 -7 -6
    -6 8 12
    -6 8 11
    -6 -8 11
    -6 8 10
    -6 -8 10
    -6 8 9
    -6 -8 9
    -6 8 8
    -6 8 7
    -6 8 6
    -6 8 6
    -6 8 5
    -6 8 5
    -6 8 4
    -6 -8 3
    -6 -8 3
    -6 8 3
    -6 -8 2
    -6 8 2
    -6 -8 2
    -6 8 2
    -6 8 1
    -6 8 1
    -6 -8 1
    -6 8 1
    -6 8 0
    -6 8 0
    -6 -8 0
    -6 8 0
    -6 8 -1
    -6 8 -1
    -6 -8 -1
    -6 8 -2
    -6 -8 -2
    -6 8 -2
    -6 8 -3
    -6 8 -3
    -6 -8 -3
    -6 8 -4
    -6 -8 -4
    -6 -8 -5
    -6 -8 -6
    -6 9 12
    -6 9 11
    -6 -9 11
    -6 9 10
    -6 -9 10
    -6 9 9
    -6 -9 9
    -6 9 8
    -6 9 7
    -6 9 6
    -6 9 5
    -6 9 5
    -6 9 5
    -6 9 4
    -6 9 3
    -6 9 2
    -6 -9 2
    -6 9 2
    -6 9 1
    -6 -9 1
    -6 9 1
    -6 9 0
    -6 9 0
    -6 -9 0
    -6 9 -1
    -6 9 -1
    -6 -9 -1
    -6 9 -2
    -6 9 -2
    -6 -9 -2
    -6 9 -3
    -6 -9 -3
    -6 9 -4
    -6 -9 -4
    -6 -9 -5
    -6 -9 -6
    -6 10 11
    -6 -10 11
    -6 10 10
    -6 -10 10
    -6 10 9
    -6 -10 9
    -6 10 8
    -6 10 7
    -6 10 6
    -6 10 5
    -6 10 5
    -6 10 5
    -6 10 4
    -6 10 4
    -6 10 3
    -6 10 2
    -6 10 2
    -6 10 1
    -6 -10 1
    -6 10 0
    -6 -10 0
    -6 10 -1
    -6 -10 -1
    -6 -10 -2
    -6 10 -2
    -6 10 -3
    -6 -10 -3
    -6 10 -4
    -6 -10 -4
    -6 -10 -5
    -6 -10 -6
    -6 11 11
    -6 -11 11
    -6 11 10
    -6 -11 10
    -6 11 9
    -6 11 8
    -6 11 7
    -6 11 7
    -6 11 6
    -6 11 6
    -6 11 5
    -6 11 5
    -6 11 4
    -6 11 4
    -6 11 3
    -6 11 2
    -6 11 2
    -6 11 1
    -6 -11 1
    -6 11 0
    -6 -11 0
    -6 11 -1
    -6 -11 -1
    -6 11 -2
    -6 -11 -2
    -6 -11 -3
    -6 11 -3
    -6 -11 -4
    -6 11 -4
    -6 -11 -5
    -6 12 11
    -6 -12 11
    -6 12 10
    -6 -12 10
    -6 12 9
    -6 12 8
    -6 12 8
    -6 12 7
    -6 12 7
    -6 12 6
    -6 12 5
    -6 12 5
    -6 12 4
    -6 12 4
    -6 12 3
    -6 12 2
    -6 12 1
    -6 12 0
    -6 -12 0
    -6 -12 -1
    -6 12 -1
    -6 -12 -2
    -6 12 -2
    -6 12 -3
    -6 -12 -3
    -6 12 -4
    -6 -12 -4
    -6 -12 -5
    -6 13 11
    -6 -13 11
    -6 13 10
    -6 -13 10
    -6 13 9
    -6 13 8
    -6 13 7
    -6 13 6
    -6 13 5
    -6 13 4
    -6 13 3
    -6 13 2
    -6 13 1
    -6 13 0
    -6 13 -1
    -6 -13 -1
    -6 13 -2
    -6 -13 -2
    -6 -13 -3
    -6 13 -3
    -6 -13 -4
    -6 13 -4
    -6 -13 -5
    -6 14 10
    -6 -14 10
    -6 14 9
    -6 14 8
    -6 14 7
    -6 14 6
    -6 14 5
    -6 14 4
    -6 14 3
    -6 14 2
    -6 14 1
    -6 14 0
    -6 14 -1
    -6 -14 -2
    -6 14 -2
    -6 14 -3
    -6 -14 -3
    -6 14 -4
    -6 -14 -4
    -6 15 10
    -6 -15 10
    -6 15 9
    -6 15 8
    -6 15 7
    -6 15 6
    -6 15 5
    -6 15 4
    -6 15 3
    -6 15 2
    -6 15 1
    -6 15 0
    -6 15 -1
    -6 15 -2
    -6 15 -3
    -6 15 -4
    -6 16 10
    -6 -16 10
    -6 16 9
    -6 -16 9
    -6 16 8
    -6 16 7
    -6 16 6
    -6 16 5
    -6 16 4
    -6 16 3
    -6 16 3
    -6 16 2
    -6 16 1
    -6 16 0
    -6 16 -1
    -6 16 -2
    -6 16 -3
    -6 17 9
    -6 -17 9
    -6 17 8
    -6 17 7
    -6 17 6
    -6 17 5
    -6 17 4
    -6 17 3
    -6 17 3
    -6 17 2
    -6 17 1
    -6 17 0
    -6 17 -1
    -6 17 -2
    -6 17 -3
    -6 18 9
    -6 -18 9
    -6 18 8
    -6 18 7
    -6 18 6
    -6 18 5
    -6 18 4
    -6 18 4
    -6 18 3
    -6 18 3
    -6 18 2
    -6 18 2
    -6 18 1
    -6 18 0
    -6 18 -1
    -6 18 -2
    -6 18 -3
    -6 19 8
    -6 19 7
    -6 19 6
    -6 19 5
    -6 19 4
    -6 19 4
    -6 19 3
    -6 19 3
    -6 19 2
    -6 19 2
    -6 19 1
    -6 19 0
    -6 19 -1
    -6 19 -2
    -6 20 8
    -6 -20 8
    -6 20 7
    -6 20 6
    -6 20 5
    -6 20 4
    -6 20 4
    -6 20 3
    -6 20 3
    -6 20 2
    -6 20 2
    -6 20 1
    -6 20 0
    -6 20 -1
    -6 21 7
    -6 21 6
    -6 21 5
    -6 21 5
    -6 21 4
    -6 21 4
    -6 21 3
    -6 21 3
    -6 21 2
    -6 21 2
    -6 21 1
    -6 21 0
    -6 21 -1
    -6 22 6
    -6 22 6
    -6 22 5
    -6 22 5
    -6 22 4
    -6 22 4
    -6 22 3
    -6 22 3
    -6 22 2
    -6 22 1
    -6 22 0
    -6 23 5
    -6 23 4
    -6 23 4
    -6 23 3
    -6 23 2
    -7 0 11
    -7 0 10
    -7 0 9
    -7 0 9
    -7 0 8
    -7 0 8
    -7 0 8
    -7 0 7
    -7 0 7
    -7 0 7
    -7 0 6
    -7 0 5
    -7 0 4
    -7 0 3
    -7 0 2
    -7 0 2
    -7 0 1
    -7 0 1
    -7 0 0
    -7 0 0
    -7 0 0
    -7 0 -1
    -7 0 -1
    -7 0 -1
    -7 0 -2
    -7 0 -3
    -7 0 -4
    -7 0 -5
    -7 1 11
    -7 -1 11
    -7 1 10
    -7 -1 10
    -7 1 9
    -7 -1 9
    -7 -1 9
    -7 -1 9
    -7 1 8
    -7 -1 8
    -7 -1 8
    -7 1 8
    -7 -1 8
    -7 1 7
    -7 -1 7
    -7 -1 7
    -7 1 7
    -7 1 6
    -7 1 5
    -7 -1 5
    -7 1 4
    -7 -1 4
    -7 1 3
    -7 -1 3
    -7 1 2
    -7 -1 2
    -7 1 2
    -7 -1 2
    -7 1 1
    -7 -1 1
    -7 1 1
    -7 -1 1
    -7 1 1
    -7 1 0
    -7 1 0
    -7 -1 0
    -7 1 0
    -7 -1 0
    -7 -1 -1
    -7 1 -1
    -7 1 -1
    -7 -1 -1
    -7 1 -1
    -7 -1 -1
    -7 1 -2
    -7 1 -2
    -7 -1 -2
    -7 1 -3
    -7 -1 -3
    -7 1 -4
    -7 -1 -4
    -7 1 -5
    -7 -1 -5
    -7 2 11
    -7 -2 11
    -7 2 10
    -7 -2 10
    -7 2 9
    -7 -2 9
    -7 -2 9
    -7 -2 9
    -7 2 8
    -7 -2 8
    -7 2 8
    -7 2 7
    -7 -2 7
    -7 2 7
    -7 2 6
    -7 2 5
    -7 2 4
    -7 -2 4
    -7 2 3
    -7 -2 3
    -7 2 2
    -7 -2 2
    -7 2 2
    -7 -2 2
    -7 2 2
    -7 2 1
    -7 2 1
    -7 -2 1
    -7 2 1
    -7 -2 1
    -7 2 0
    -7 -2 0
    -7 2 0
    -7 -2 0
    -7 2 0
    -7 2 -1
    -7 -2 -1
    -7 -2 -1
    -7 2 -1
    -7 2 -2
    -7 2 -2
    -7 -2 -2
    -7 2 -3
    -7 -2 -3
    -7 2 -4
    -7 -2 -4
    -7 -2 -5
    -7 3 11
    -7 -3 11
    -7 3 10
    -7 -3 10
    -7 -3 10
    -7 3 9
    -7 -3 9
    -7 -3 9
    -7 3 8
    -7 -3 8
    -7 3 8
    -7 3 7
    -7 -3 7
    -7 3 7
    -7 3 6
    -7 3 5
    -7 3 4
    -7 3 3
    -7 -3 3
    -7 3 2
    -7 -3 2
    -7 3 2
    -7 -3 2
    -7 3 2
    -7 3 1
    -7 3 1
    -7 3 1
    -7 -3 1
    -7 3 0
    -7 -3 0
    -7 3 0
    -7 -3 0
    -7 3 0
    -7 3 -1
    -7 -3 -1
    -7 3 -1
    -7 3 -2
    -7 3 -2
    -7 -3 -2
    -7 3 -3
    -7 -3 -3
    -7 3 -4
    -7 -3 -4
    -7 -3 -5
    -7 4 11
    -7 -4 11
    -7 4 10
    -7 -4 10
    -7 -4 10
    -7 4 9
    -7 -4 9
    -7 4 8
    -7 -4 8
    -7 4 7
    -7 -4 7
    -7 4 7
    -7 4 6
    -7 4 5
    -7 4 4
    -7 4 3
    -7 4 3
    -7 -4 3
    -7 -4 2
    -7 4 2
    -7 -4 2
    -7 4 2
    -7 4 1
    -7 -4 1
    -7 4 1
    -7 -4 1
    -7 4 1
    -7 4 0
    -7 4 0
    -7 -4 0
    -7 4 0
    -7 -4 0
    -7 4 -1
    -7 -4 -1
    -7 4 -1
    -7 4 -2
    -7 4 -2
    -7 -4 -2
    -7 4 -3
    -7 -4 -3
    -7 4 -4
    -7 -4 -4
    -7 -4 -5
    -7 5 11
    -7 5 11
    -7 -5 11
    -7 5 10
    -7 -5 10
    -7 -5 10
    -7 5 9
    -7 -5 9
    -7 5 8
    -7 -5 8
    -7 5 7
    -7 -5 7
    -7 5 7
    -7 5 6
    -7 5 6
    -7 5 5
    -7 5 4
    -7 5 4
    -7 5 3
    -7 5 3
    -7 -5 3
    -7 5 2
    -7 -5 2
    -7 5 2
    -7 -5 2
    -7 5 1
    -7 5 1
    -7 -5 1
    -7 5 1
    -7 -5 1
    -7 5 0
    -7 5 0
    -7 -5 0
    -7 5 0
    -7 -5 0
    -7 5 -1
    -7 -5 -1
    -7 5 -1
    -7 5 -2
    -7 -5 -2
    -7 5 -2
    -7 5 -3
    -7 -5 -3
    -7 5 -3
    -7 5 -4
    -7 -5 -4
    -7 -5 -5
    -7 6 11
    -7 6 11
    -7 -6 11
    -7 6 10
    -7 -6 10
    -7 -6 10
    -7 6 9
    -7 -6 9
    -7 6 8
    -7 -6 8
    -7 6 7
    -7 -6 7
    -7 6 7
    -7 6 6
    -7 6 6
    -7 6 5
    -7 6 5
    -7 6 4
    -7 6 4
    -7 6 3
    -7 6 3
    -7 6 2
    -7 -6 2
    -7 6 2
    -7 -6 2
    -7 -6 1
    -7 6 1
    -7 -6 1
    -7 6 1
    -7 6 0
    -7 6 0
    -7 -6 0
    -7 -6 0
    -7 6 -1
    -7 6 -1
    -7 -6 -1
    -7 6 -2
    -7 6 -2
    -7 -6 -2
    -7 6 -3
    -7 6 -3
    -7 -6 -3
    -7 -6 -4
    -7 -6 -5
    -7 7 11
    -7 -7 11
    -7 7 10
    -7 7 10
    -7 -7 10
    -7 7 9
    -7 -7 9
    -7 7 8
    -7 -7 8
    -7 7 7
    -7 7 7
    -7 -7 7
    -7 7 7
    -7 7 6
    -7 7 6
    -7 7 6
    -7 7 5
    -7 7 5
    -7 7 4
    -7 7 4
    -7 7 3
    -7 7 3
    -7 7 2
    -7 -7 2
    -7 7 2
    -7 -7 2
    -7 7 1
    -7 -7 1
    -7 7 1
    -7 -7 1
    -7 7 0
    -7 -7 0
    -7 7 -1
    -7 7 -1
    -7 -7 -1
    -7 7 -2
    -7 7 -2
    -7 -7 -2
    -7 -7 -3
    -7 7 -3
    -7 -7 -4
    -7 8 11
    -7 8 10
    -7 8 10
    -7 -8 10
    -7 8 9
    -7 8 9
    -7 -8 9
    -7 8 8
    -7 8 8
    -7 -8 8
    -7 8 7
    -7 8 7
    -7 -8 7
    -7 8 6
    -7 8 5
    -7 8 5
    -7 8 4
    -7 8 4
    -7 8 3
    -7 8 3
    -7 8 2
    -7 -8 2
    -7 8 2
    -7 -8 2
    -7 8 1
    -7 -8 1
    -7 8 1
    -7 -8 1
    -7 -8 0
    -7 8 0
    -7 8 -1
    -7 -8 -1
    -7 -8 -2
    -7 8 -2
    -7 8 -3
    -7 -8 -3
    -7 -8 -4
    -7 9 10
    -7 -9 10
    -7 9 9
    -7 -9 9
    -7 9 8
    -7 9 8
    -7 -9 8
    -7 9 7
    -7 -9 7
    -7 9 6
    -7 9 5
    -7 9 5
    -7 9 4
    -7 9 4
    -7 9 3
    -7 9 3
    -7 9 2
    -7 -9 2
    -7 9 2
    -7 -9 2
    -7 9 1
    -7 -9 1
    -7 -9 1
    -7 9 0
    -7 -9 0
    -7 9 -1
    -7 -9 -1
    -7 -9 -2
    -7 9 -2
    -7 9 -3
    -7 -9 -3
    -7 -9 -4
    -7 10 10
    -7 -10 10
    -7 10 9
    -7 -10 9
    -7 10 8
    -7 -10 8
    -7 10 7
    -7 -10 7
    -7 10 6
    -7 10 6
    -7 10 5
    -7 10 5
    -7 10 4
    -7 10 4
    -7 10 3
    -7 10 3
    -7 -10 2
    -7 10 2
    -7 -10 2
    -7 -10 1
    -7 10 1
    -7 10 0
    -7 -10 0
    -7 -10 -1
    -7 10 -1
    -7 10 -2
    -7 -10 -2
    -7 10 -3
    -7 -10 -3
    -7 -10 -4
    -7 11 10
    -7 -11 10
    -7 11 9
    -7 -11 9
    -7 11 8
    -7 -11 8
    -7 11 7
    -7 -11 7
    -7 11 6
    -7 11 5
    -7 11 4
    -7 11 3
    -7 11 2
    -7 -11 2
    -7 11 1
    -7 -11 1
    -7 11 0
    -7 -11 0
    -7 11 -1
    -7 -11 -1
    -7 -11 -2
    -7 11 -2
    -7 -11 -3
    -7 11 -3
    -7 12 10
    -7 -12 10
    -7 12 9
    -7 -12 9
    -7 12 8
    -7 -12 8
    -7 12 7
    -7 -12 7
    -7 12 6
    -7 12 5
    -7 12 4
    -7 12 3
    -7 12 2
    -7 -12 2
    -7 12 1
    -7 -12 0
    -7 12 0
    -7 12 -1
    -7 -12 -1
    -7 -12 -2
    -7 12 -2
    -7 12 -3
    -7 -12 -3
    -7 13 9
    -7 -13 9
    -7 13 8
    -7 -13 8
    -7 13 7
    -7 -13 7
    -7 13 6
    -7 13 5
    -7 13 4
    -7 13 3
    -7 13 2
    -7 13 1
    -7 13 0
    -7 13 -1
    -7 13 -2
    -7 -13 -2
    -7 13 -3
    -7 14 9
    -7 -14 9
    -7 14 8
    -7 -14 8
    -7 14 7
    -7 -14 7
    -7 14 6
    -7 14 6
    -7 14 5
    -7 14 5
    -7 14 4
    -7 14 3
    -7 14 2
    -7 14 1
    -7 14 0
    -7 14 -1
    -7 14 -2
    -7 15 9
    -7 15 8
    -7 15 8
    -7 -15 8
    -7 15 7
    -7 15 7
    -7 -15 7
    -7 15 6
    -7 15 6
    -7 15 5
    -7 15 5
    -7 15 4
    -7 15 3
    -7 15 2
    -7 15 1
    -7 15 0
    -7 15 -1
    -7 15 -2
    -7 16 8
    -7 16 8
    -7 -16 8
    -7 16 7
    -7 16 7
    -7 -16 7
    -7 16 6
    -7 16 6
    -7 16 5
    -7 16 4
    -7 16 3
    -7 16 2
    -7 16 1
    -7 16 0
    -7 16 -1
    -7 16 -2
    -7 17 7
    -7 17 7
    -7 17 6
    -7 17 5
    -7 17 4
    -7 17 3
    -7 17 2
    -7 17 1
    -7 17 0
    -7 17 -1
    -7 18 7
    -7 18 6
    -7 18 5
    -7 18 4
    -7 18 3
    -7 18 2
    -7 18 1
    -7 18 0
    -7 18 -1
    -7 19 6
    -7 19 5
    -7 19 4
    -7 19 3
    -7 19 2
    -7 19 1
    -7 19 0
    -7 20 6
    -7 20 5
    -7 20 4
    -7 20 3
    -7 20 2
    -7 20 1
    -7 21 4
    -7 21 3
    -8 0 9
    -8 0 8
    -8 0 7
    -8 0 6
    -8 0 5
    -8 0 4
    -8 0 3
    -8 0 2
    -8 0 1
    -8 0 0
    -8 0 -1
    -8 0 -2
    -8 -1 9
    -8 1 8
    -8 -1 8
    -8 1 7
    -8 -1 7
    -8 1 6
    -8 -1 6
    -8 1 5
    -8 -1 5
    -8 1 4
    -8 -1 4
    -8 1 3
    -8 -1 3
    -8 1 2
    -8 -1 2
    -8 1 1
    -8 -1 1
    -8 -1 0
    -8 1 -1
    -8 -1 -1
    -8 -1 -2
    -8 -2 9
    -8 2 8
    -8 -2 8
    -8 2 7
    -8 -2 7
    -8 2 6
    -8 -2 6
    -8 2 5
    -8 -2 5
    -8 2 4
    -8 -2 4
    -8 2 3
    -8 -2 3
    -8 2 2
    -8 -2 2
    -8 2 1
    -8 -2 1
    -8 -2 0
    -8 2 0
    -8 -2 -1
    -8 -2 -2
    -8 -3 9
    -8 3 8
    -8 -3 8
    -8 3 7
    -8 -3 7
    -8 3 6
    -8 -3 6
    -8 3 5
    -8 -3 5
    -8 3 4
    -8 -3 4
    -8 3 3
    -8 -3 3
    -8 3 2
    -8 -3 2
    -8 3 1
    -8 -3 1
    -8 3 1
    -8 -3 1
    -8 3 0
    -8 -3 0
    -8 -3 -1
    -8 -3 -2
    -8 -4 9
    -8 4 8
    -8 -4 8
    -8 4 7
    -8 -4 7
    -8 4 6
    -8 -4 6
    -8 4 5
    -8 -4 5
    -8 4 4
    -8 -4 4
    -8 4 3
    -8 -4 3
    -8 4 2
    -8 -4 2
    -8 4 2
    -8 -4 1
    -8 -4 1
    -8 4 1
    -8 4 0
    -8 -4 0
    -8 -4 -1
    -8 -4 -2
    -8 -5 9
    -8 -5 8
    -8 5 7
    -8 -5 7
    -8 5 6
    -8 -5 6
    -8 5 5
    -8 -5 5
    -8 5 4
    -8 -5 4
    -8 5 3
    -8 -5 3
    -8 5 2
    -8 5 2
    -8 -5 2
    -8 -5 1
    -8 5 1
    -8 5 0
    -8 -5 0
    -8 -5 -1
    -8 5 -1
    -8 -5 -2
    -8 -6 9
    -8 -6 8
    -8 6 7
    -8 -6 7
    -8 6 6
    -8 -6 6
    -8 6 5
    -8 -6 5
    -8 6 4
    -8 -6 4
    -8 6 3
    -8 6 3
    -8 -6 3
    -8 -6 2
    -8 6 2
    -8 6 1
    -8 -6 1
    -8 6 0
    -8 -6 0
    -8 6 -1
    -8 -6 -1
    -8 -6 -2
    -8 -7 9
    -8 -7 8
    -8 7 7
    -8 -7 7
    -8 7 6
    -8 -7 6
    -8 7 5
    -8 -7 5
    -8 7 4
    -8 7 4
    -8 -7 4
    -8 7 3
    -8 7 3
    -8 -7 3
    -8 -7 2
    -8 7 2
    -8 7 1
    -8 -7 0
    -8 7 0
    -8 7 -1
    -8 -7 -1
    -8 -7 -2
    -8 -8 9
    -8 -8 8
    -8 -8 7
    -8 8 6
    -8 -8 6
    -8 8 5
    -8 -8 5
    -8 8 5
    -8 8 4
    -8 8 4
    -8 -8 4
    -8 8 3
    -8 -8 3
    -8 -8 2
    -8 8 2
    -8 8 1
    -8 8 0
    -8 8 -1
    -8 -8 -1
    -8 -9 9
    -8 -9 8
    -8 -9 7
    -8 -9 6
    -8 9 5
    -8 -9 5
    -8 9 4
    -8 -9 4
    -8 9 3
    -8 -9 3
    -8 9 2
    -8 -9 2
    -8 9 1
    -8 9 0
    -8 9 -1
    -8 -10 9
    -8 -10 8
    -8 -10 7
    -8 10 6
    -8 -10 6
    -8 10 5
    -8 -10 5
    -8 10 4
    -8 -10 4
    -8 10 3
    -8 -10 3
    -8 10 2
    -8 10 1
    -8 10 0
    -8 10 -1
    -8 -11 8
    -8 -11 7
    -8 11 6
    -8 -11 6
    -8 11 5
    -8 -11 5
    -8 11 4
    -8 -11 4
    -8 -11 3
    -8 11 3
    -8 11 2
    -8 11 1
    -8 11 0
    -8 11 -1
    -8 -12 8
    -8 -12 7
    -8 12 6
    -8 -12 6
    -8 12 5
    -8 -12 5
    -8 12 4
    -8 -12 4
    -8 12 3
    -8 -12 3
    -8 12 2
    -8 12 1
    -8 12 0
    -8 12 -1
    -8 -13 8
    -8 -13 7
    -8 13 6
    -8 -13 6
    -8 13 5
    -8 -13 5
    -8 -13 4
    -8 13 4
    -8 13 3
    -8 13 2
    -8 13 1
    -8 13 0
    -8 -14 7
    -8 14 6
    -8 -14 6
    -8 14 5
    -8 -14 5
    -8 14 4
    -8 -14 4
    -8 14 3
    -8 14 2
    -8 14 1
    -8 14 0
    -8 -15 6
    -8 -15 5
    -8 15 5
    -8 15 4
    -8 15 3
    -8 15 2
    -8 15 1
    -8 16 4
    -8 16 3
    -8 16 2
    -9 0 7
    -9 0 6
    -9 0 5
    -9 0 4
    -9 0 3
    -9 1 7
    -9 -1 7
    -9 1 6
    -9 -1 6
    -9 1 5
    -9 -1 5
    -9 1 4
    -9 -1 4
    -9 1 3
    -9 -1 3
    -9 2 7
    -9 -2 7
    -9 2 6
    -9 -2 6
    -9 2 5
    -9 -2 5
    -9 2 4
    -9 -2 4
    -9 -2 3
    -9 3 7
    -9 -3 7
    -9 3 6
    -9 -3 6
    -9 3 5
    -9 -3 5
    -9 3 4
    -9 -3 4
    -9 -3 3
    -9 -4 7
    -9 4 6
    -9 -4 6
    -9 4 5
    -9 -4 5
    -9 -4 4
    -9 -4 3
    -9 -5 7
    -9 -5 6
    -9 -5 5
    -9 -5 4
    -9 -5 3
    -9 -6 7
    -9 -6 6
    -9 -6 5
    -9 -6 4
    -9 -6 3
    -9 -7 7
    -9 -7 6
    -9 -7 5
    -9 -7 4
    -9 -8 6
    -9 -8 5
    -9 -8 4
_diffrn_reflns_number     7612
_diffrn_reflns_av_R_equivalents     0.0288
_diffrn_reflns_av_unetI/netI     0.0354
_diffrn_reflns_theta_min     3.554
_diffrn_reflns_theta_max     76.076
_diffrn_reflns_theta_full     67.684
_diffrn_measured_fraction_theta_max     0.963
_diffrn_measured_fraction_theta_full     0.999
_diffrn_reflns_limit_h_min     -9
_diffrn_reflns_limit_h_max     4
_diffrn_reflns_limit_k_min     -21
_diffrn_reflns_limit_k_max     30
_diffrn_reflns_limit_l_min     -12
_diffrn_reflns_limit_l_max     13
_diffrn_radiation_probe     x-ray
_refine_special_details     ?
_reflns_number_total     3862
_reflns_number_gt     3249
_reflns_threshold_expression     'I > 2\s(I)'
_refine_ls_structure_factor_coef     Fsqd
_refine_ls_matrix_type     full
_refine_ls_R_factor_all     0.0493
_refine_ls_R_factor_gt     0.0405
_refine_ls_wR_factor_gt     0.1071
_refine_ls_wR_factor_ref     0.1144
_refine_ls_goodness_of_fit_ref     1.029
_refine_ls_restrained_S_all     1.028
_refine_ls_number_reflns     3862
_refine_ls_number_parameters     295
_refine_ls_number_restraints     8
_refine_ls_hydrogen_treatment     mixed
_refine_ls_weighting_scheme     calc
_refine_ls_weighting_details
              'w=1/[\s^2^(Fo^2^)+(0.0628P)^2^+0.3395P] where P=(Fo^2^+2Fc^2^)/3'
_atom_sites_solution_hydrogens     mixed
_atom_sites_solution_primary     dual
_atom_sites_solution_secondary     ?
_refine_ls_shift/su_max     0.000
_refine_ls_shift/su_mean     0.000
_refine_diff_density_max     0.278
_refine_diff_density_min     -0.222
_refine_ls_extinction_method
;
<i>SHELXL2019/3</i> (Sheldrick, 2015b)
;
_refine_ls_extinction_coef     0.0024(3)
_refine_ls_extinction_expression
                                  'Fc^*^=kFc[1+0.001xFc^2^\l^3^/sin(2\q)]^-1/4^'
loop_
    _atom_type_symbol
    _atom_type_description
    _atom_type_scat_dispersion_real
    _atom_type_scat_dispersion_imag
    _atom_type_scat_source
    'C' 'C' 0.0181 0.0091
                         'International Tables Vol C Tables 4.2.6.8 and 6.1.1.4'
    'H' 'H' 0.0000 0.0000
                         'International Tables Vol C Tables 4.2.6.8 and 6.1.1.4'
    'Ca' 'Ca' 0.3641 1.2855
                         'International Tables Vol C Tables 4.2.6.8 and 6.1.1.4'
    'N' 'N' 0.0311 0.0180
                         'International Tables Vol C Tables 4.2.6.8 and 6.1.1.4'
    'O' 'O' 0.0492 0.0322
                         'International Tables Vol C Tables 4.2.6.8 and 6.1.1.4'
_computing_data_collection
;
CrysAlisPro (Rigaku OD, 2022)
;
_computing_cell_refinement
;
CrysAlisPro (Rigaku OD, 2022)
;
_computing_data_reduction
;
CrysAlisPro (Rigaku OD, 2022)
;
_computing_structure_solution
;
<i>SHELXT2018/2</i> (Sheldrick, 2015a)
;
_computing_structure_refinement
;
<i>SHELXL2019/3</i> (Sheldrick, 2015b)
;
_computing_molecular_graphics
;
Olex2 1.5-beta (Dolomanov <i>et al.</i>,  2009)
;
_computing_publication_material
;
publCIF (Westrip, 2010)
;
loop_
    _atom_site_type_symbol
    _atom_site_label
    _atom_site_fract_x
    _atom_site_fract_y
    _atom_site_fract_z
    _atom_site_U_iso_or_equiv
    _atom_site_adp_type
    _atom_site_calc_flag
    _atom_site_occupancy
    _atom_site_disorder_assembly
    _atom_site_disorder_group
    Ca Ca1 0.67003(6) 0.39970(2) 0.68777(4) 0.03229(14) Uani d 1 . .
    O O4B 1.0018(2) 0.37641(6) 0.68407(17) 0.0493(4) Uani d 1 . .
    O O2W 0.8098(2) 0.48033(6) 0.64428(17) 0.0468(4) Uani d 1 . .
    O O2B 0.8417(2) 0.30884(6) 0.71333(18) 0.0499(4) Uani d 1 . .
    O O1W 0.4593(3) 0.33030(7) 0.6873(2) 0.0579(5) Uani d 1 . .
    O O1B 0.8260(3) 0.40080(7) 0.91112(15) 0.0547(4) Uani d 1 . .
    N N3B 0.9890(2) 0.32726(7) 0.70013(18) 0.0392(4) Uani d 1 . .
    O O1A 0.6075(3) 0.37876(7) 0.46656(15) 0.0527(4) Uani d 1 . .
    O O4A 0.4497(3) 0.45182(8) 0.77806(17) 0.0599(5) Uani d 1 . .
    O O3A 0.2005(2) 0.49445(8) 0.6654(2) 0.0627(5) Uani d 1 . .
    O O2A 0.3761(3) 0.45368(8) 0.56996(17) 0.0592(5) Uani d 1 . .
    N N3A 0.3399(3) 0.46709(7) 0.6718(2) 0.0427(4) Uani d 1 . .
    O O3B 1.1193(2) 0.29668(7) 0.7045(2) 0.0696(6) Uani d 1 . .
    N N2B 0.7909(4) 0.46252(9) 1.0519(2) 0.0610(6) Uani d 1 . .
    C C6B 0.8402(3) 0.41447(9) 1.0239(2) 0.0403(5) Uani d 1 . .
    N N1A 0.3231(3) 0.43303(9) 0.0959(2) 0.0570(5) Uani d 1 . .
    C C1B 0.9154(3) 0.37523(8) 1.1338(2) 0.0368(4) Uani d 1 . .
    N N2A 0.5831(4) 0.29261(9) 0.4060(2) 0.0690(7) Uani d 1 . .
    N N1B 0.9965(3) 0.28306(8) 1.1918(3) 0.0623(6) Uani d 1 . .
    C C1A 0.4714(3) 0.36137(8) 0.24086(19) 0.0363(4) Uani d 1 . .
    C C2A 0.4057(4) 0.41346(9) 0.2157(2) 0.0475(5) Uani d 1 . .
    H H2A 0.420138 0.436219 0.286721 0.057 Uiso calc 1 . .
    C C6A 0.5592(3) 0.34461(9) 0.3802(2) 0.0410(5) Uani d 1 . .
    C C2B 0.9309(4) 0.32181(9) 1.1026(3) 0.0482(5) Uani d 1 . .
    H H2B 0.893628 0.312300 1.014492 0.058 Uiso calc 1 . .
    C C5A 0.4520(4) 0.32777(10) 0.1350(2) 0.0515(6) Uani d 1 . .
    H H5A 0.494550 0.292461 0.147272 0.062 Uiso calc 1 . .
    C C5B 0.9718(4) 0.38893(9) 1.2648(2) 0.0513(6) Uani d 1 . .
    H H5B 0.963082 0.424312 1.290129 0.062 Uiso calc 1 . .
    C C3A 0.3056(4) 0.39995(11) -0.0036(2) 0.0563(6) Uani d 1 . .
    H H3A 0.247755 0.412757 -0.088068 0.068 Uiso calc 1 . .
    C C4A 0.3681(4) 0.34791(11) 0.0112(2) 0.0620(7) Uani d 1 . .
    H H4A 0.354019 0.326380 -0.061917 0.074 Uiso calc 1 . .
    C C4B 1.0411(5) 0.34951(12) 1.3576(3) 0.0655(8) Uani d 1 . .
    H H4B 1.080955 0.357922 1.446329 0.079 Uiso calc 1 . .
    C C3B 1.0502(4) 0.29799(12) 1.3170(3) 0.0657(8) Uani d 1 . .
    H H3B 1.096600 0.271718 1.380608 0.079 Uiso calc 1 . .
    H H2BA 0.754(4) 0.4861(9) 0.990(2) 0.067(9) Uiso d 1 . .
    H H2AA 0.632(4) 0.2829(13) 0.4866(14) 0.077(10) Uiso d 1 . .
    H H2BB 0.800(5) 0.4726(14) 1.1305(16) 0.083(11) Uiso d 1 . .
    H H2AB 0.547(5) 0.2684(10) 0.347(2) 0.079(10) Uiso d 1 . .
    H H2WA 0.751(4) 0.4995(10) 0.5789(19) 0.059(8) Uiso d 1 . .
    H H1WA 0.3466(18) 0.3343(13) 0.682(3) 0.068(9) Uiso d 1 . .
    H H1WB 0.486(4) 0.2973(5) 0.682(3) 0.069(9) Uiso d 1 . .
    H H2WB 0.921(2) 0.4763(19) 0.646(4) 0.118(16) Uiso d 1 . .
loop_
    _atom_site_aniso_label
    _atom_site_aniso_U_11
    _atom_site_aniso_U_22
    _atom_site_aniso_U_33
    _atom_site_aniso_U_12
    _atom_site_aniso_U_13
    _atom_site_aniso_U_23
    Ca1 0.0386(2) 0.0279(2) 0.0297(2) 0.00102(16) 0.01011(16) -0.00019(14)
    O4B 0.0591(10) 0.0293(7) 0.0599(10) -0.0019(7) 0.0198(8) 0.0047(7)
    O2W 0.0478(9) 0.0351(8) 0.0556(10) 0.0002(7) 0.0139(8) 0.0072(7)
    O2B 0.0421(8) 0.0426(8) 0.0689(11) -0.0012(7) 0.0235(8) 0.0038(8)
    O1W 0.0513(10) 0.0392(9) 0.0926(14) -0.0053(8) 0.0362(10) 0.0000(9)
    O1B 0.0630(11) 0.0628(11) 0.0319(8) 0.0128(9) 0.0065(7) -0.0021(7)
    N3B 0.0393(9) 0.0327(9) 0.0436(9) 0.0008(7) 0.0106(7) -0.0003(7)
    O1A 0.0720(11) 0.0480(9) 0.0350(8) -0.0019(9) 0.0129(7) -0.0094(7)
    O4A 0.0649(11) 0.0678(12) 0.0464(9) 0.0157(10) 0.0171(8) 0.0025(9)
    O3A 0.0501(10) 0.0502(10) 0.0915(14) 0.0139(8) 0.0279(10) -0.0030(9)
    O2A 0.0686(11) 0.0631(11) 0.0467(9) 0.0261(9) 0.0197(8) 0.0074(8)
    N3A 0.0432(10) 0.0321(9) 0.0556(11) 0.0026(8) 0.0200(9) -0.0001(8)
    O3B 0.0448(9) 0.0398(9) 0.1299(19) 0.0071(8) 0.0361(11) 0.0030(10)
    N2B 0.0946(18) 0.0422(11) 0.0405(11) 0.0214(12) 0.0138(12) 0.0064(9)
    C6B 0.0443(12) 0.0404(11) 0.0321(9) 0.0045(9) 0.0065(9) 0.0005(8)
    N1A 0.0712(14) 0.0459(11) 0.0516(12) 0.0029(11) 0.0168(11) 0.0109(9)
    C1B 0.0382(10) 0.0347(10) 0.0361(10) 0.0017(9) 0.0098(8) 0.0009(8)
    N2A 0.117(2) 0.0409(12) 0.0364(11) 0.0119(13) 0.0067(12) -0.0006(9)
    N1B 0.0690(15) 0.0347(10) 0.0839(17) 0.0078(10) 0.0255(13) 0.0071(11)
    C1A 0.0423(11) 0.0335(10) 0.0332(10) -0.0040(9) 0.0124(8) -0.0032(8)
    C2A 0.0607(14) 0.0370(11) 0.0447(12) 0.0021(10) 0.0167(11) -0.0025(9)
    C6A 0.0492(12) 0.0394(11) 0.0334(10) 0.0011(9) 0.0121(9) -0.0048(9)
    C2B 0.0536(13) 0.0367(11) 0.0543(13) 0.0052(10) 0.0176(11) -0.0036(10)
    C5A 0.0749(16) 0.0399(12) 0.0388(11) 0.0007(12) 0.0172(11) -0.0051(9)
    C5B 0.0733(17) 0.0381(12) 0.0383(11) 0.0047(11) 0.0121(11) 0.0007(9)
    C3A 0.0656(16) 0.0602(16) 0.0404(12) -0.0086(13) 0.0132(11) 0.0098(11)
    C4A 0.091(2) 0.0587(16) 0.0339(11) -0.0082(15) 0.0167(12) -0.0085(11)
    C4B 0.089(2) 0.0599(16) 0.0414(13) 0.0072(15) 0.0130(13) 0.0135(12)
    C3B 0.0740(18) 0.0491(15) 0.0721(19) 0.0097(14) 0.0211(15) 0.0280(14)
_geom_special_details
;
 All esds (except the esd in the dihedral angle between two l.s. planes)
 are estimated using the full covariance matrix.  The cell esds are taken
 into account individually in the estimation of esds in distances, angles
 and torsion angles; correlations between esds in cell parameters are only
 used when they are defined by crystal symmetry.  An approximate (isotropic)
 treatment of cell esds is used for estimating esds involving l.s. planes.
;
loop_
    _geom_bond_atom_site_label_1
    _geom_bond_atom_site_label_2
    _geom_bond_site_symmetry_2
    _geom_bond_distance
    _geom_bond_publ_flag
    Ca1 O4B . 2.5825(18) y
    Ca1 O2W . 2.3820(16) y
    Ca1 O2B . 2.5752(17) y
    Ca1 O1W . 2.3459(18) y
    Ca1 O1B . 2.3150(16) y
    Ca1 O1A . 2.3359(15) y
    Ca1 O4A . 2.5362(19) y
    Ca1 O2A . 2.5537(18) y
    O4B N3B . 1.243(2) ?
    O2W H2WA . 0.848(10) ?
    O2W H2WB . 0.844(10) ?
    O2B N3B . 1.252(2) ?
    O1W H1WA . 0.839(10) ?
    O1W H1WB . 0.852(10) ?
    O1B C6B . 1.234(3) ?
    N3B O3B . 1.232(2) ?
    O1A C6A . 1.226(3) ?
    O4A N3A . 1.238(3) ?
    O3A N3A . 1.236(2) ?
    O2A N3A . 1.258(2) ?
    N2B C6B . 1.315(3) ?
    N2B H2BA . 0.862(10) ?
    N2B H2BB . 0.864(10) ?
    C6B C1B . 1.498(3) ?
    N1A C2A . 1.333(3) ?
    N1A C3A . 1.325(3) ?
    C1B C2B . 1.385(3) ?
    C1B C5B . 1.381(3) ?
    N2A C6A . 1.323(3) ?
    N2A H2AA . 0.863(10) ?
    N2A H2AB . 0.852(10) ?
    N1B C2B . 1.339(3) ?
    N1B C3B . 1.332(4) ?
    C1A C2A . 1.383(3) ?
    C1A C6A . 1.493(3) ?
    C1A C5A . 1.384(3) ?
    C2A H2A . 0.9300 ?
    C2B H2B . 0.9300 ?
    C5A H5A . 0.9300 ?
    C5A C4A . 1.374(3) ?
    C5B H5B . 0.9300 ?
    C5B C4B . 1.378(3) ?
    C3A H3A . 0.9300 ?
    C3A C4A . 1.370(4) ?
    C4A H4A . 0.9300 ?
    C4B H4B . 0.9300 ?
    C4B C3B . 1.363(4) ?
    C3B H3B . 0.9300 ?
loop_
    _geom_angle_atom_site_label_1
    _geom_angle_atom_site_label_2
    _geom_angle_atom_site_label_3
    _geom_angle_site_symmetry_1
    _geom_angle_site_symmetry_3
    _geom_angle
    _geom_angle_publ_flag
    O2W Ca1 O4B . . 72.13(5) ?
    O2W Ca1 O2B . . 121.39(6) ?
    O2W Ca1 O4A . . 91.80(6) ?
    O2W Ca1 O2A . . 80.09(6) ?
    O2B Ca1 O4B . . 49.31(5) ?
    O1W Ca1 O4B . . 119.65(6) ?
    O1W Ca1 O2W . . 164.15(7) ?
    O1W Ca1 O2B . . 70.83(6) ?
    O1W Ca1 O4A . . 81.35(7) ?
    O1W Ca1 O2A . . 84.63(7) ?
    O1B Ca1 O4B . . 81.25(6) ?
    O1B Ca1 O2W . . 94.91(7) ?
    O1B Ca1 O2B . . 80.17(6) ?
    O1B Ca1 O1W . . 97.38(7) ?
    O1B Ca1 O1A . . 158.82(7) ?
    O1B Ca1 O4A . . 76.78(6) ?
    O1B Ca1 O2A . . 125.48(6) ?
    O1A Ca1 O4B . . 79.19(6) ?
    O1A Ca1 O2W . . 86.77(6) ?
    O1A Ca1 O2B . . 80.96(6) ?
    O1A Ca1 O1W . . 85.39(7) ?
    O1A Ca1 O4A . . 124.32(6) ?
    O1A Ca1 O2A . . 75.63(6) ?
    O4A Ca1 O4B . . 151.52(6) ?
    O4A Ca1 O2B . . 140.96(6) ?
    O4A Ca1 O2A . . 49.50(5) ?
    O2A Ca1 O4B . . 143.26(6) ?
    O2A Ca1 O2B . . 147.25(6) ?
    N3B O4B Ca1 . . 95.69(12) ?
    Ca1 O2W H2WA . . 119(2) ?
    Ca1 O2W H2WB . . 113(3) ?
    H2WA O2W H2WB . . 109(4) ?
    N3B O2B Ca1 . . 95.80(12) ?
    Ca1 O1W H1WA . . 126(2) ?
    Ca1 O1W H1WB . . 122(2) ?
    H1WA O1W H1WB . . 112(3) ?
    C6B O1B Ca1 . . 151.91(16) ?
    O4B N3B O2B . . 119.18(18) ?
    O3B N3B O4B . . 121.04(19) ?
    O3B N3B O2B . . 119.77(18) ?
    C6A O1A Ca1 . . 147.46(16) ?
    N3A O4A Ca1 . . 97.34(13) ?
    N3A O2A Ca1 . . 95.91(13) ?
    O4A N3A O2A . . 117.23(19) ?
    O3A N3A O4A . . 121.7(2) ?
    O3A N3A O2A . . 121.1(2) ?
    C6B N2B H2BA . . 119(2) ?
    C6B N2B H2BB . . 123(2) ?
    H2BA N2B H2BB . . 117(3) ?
    O1B C6B N2B . . 122.4(2) ?
    O1B C6B C1B . . 119.3(2) ?
    N2B C6B C1B . . 118.29(19) ?
    C3A N1A C2A . . 116.8(2) ?
    C2B C1B C6B . . 118.3(2) ?
    C5B C1B C6B . . 124.2(2) ?
    C5B C1B C2B . . 117.6(2) ?
    C6A N2A H2AA . . 118(2) ?
    C6A N2A H2AB . . 123(2) ?
    H2AA N2A H2AB . . 119(3) ?
    C3B N1B C2B . . 116.7(2) ?
    C2A C1A C6A . . 118.31(19) ?
    C2A C1A C5A . . 117.9(2) ?
    C5A C1A C6A . . 123.8(2) ?
    N1A C2A C1A . . 124.0(2) ?
    N1A C2A H2A . . 118.0 ?
    C1A C2A H2A . . 118.0 ?
    O1A C6A N2A . . 122.0(2) ?
    O1A C6A C1A . . 119.9(2) ?
    N2A C6A C1A . . 118.10(19) ?
    C1B C2B H2B . . 118.1 ?
    N1B C2B C1B . . 123.9(2) ?
    N1B C2B H2B . . 118.1 ?
    C1A C5A H5A . . 120.8 ?
    C4A C5A C1A . . 118.3(2) ?
    C4A C5A H5A . . 120.8 ?
    C1B C5B H5B . . 120.4 ?
    C4B C5B C1B . . 119.1(2) ?
    C4B C5B H5B . . 120.4 ?
    N1A C3A H3A . . 118.2 ?
    N1A C3A C4A . . 123.5(2) ?
    C4A C3A H3A . . 118.2 ?
    C5A C4A H4A . . 120.3 ?
    C3A C4A C5A . . 119.4(2) ?
    C3A C4A H4A . . 120.3 ?
    C5B C4B H4B . . 120.6 ?
    C3B C4B C5B . . 118.9(3) ?
    C3B C4B H4B . . 120.6 ?
    N1B C3B C4B . . 123.8(2) ?
    N1B C3B H3B . . 118.1 ?
    C4B C3B H3B . . 118.1 ?
loop_
    _geom_torsion_atom_site_label_1
    _geom_torsion_atom_site_label_2
    _geom_torsion_atom_site_label_3
    _geom_torsion_atom_site_label_4
    _geom_torsion_site_symmetry_1
    _geom_torsion_site_symmetry_2
    _geom_torsion_site_symmetry_3
    _geom_torsion_site_symmetry_4
    _geom_torsion
    _geom_torsion_publ_flag
    Ca1 O4B N3B O2B . . . . -1.3(2) ?
    Ca1 O4B N3B O3B . . . . 179.5(2) ?
    Ca1 O2B N3B O4B . . . . 1.3(2) ?
    Ca1 O2B N3B O3B . . . . -179.44(19) ?
    Ca1 O1B C6B N2B . . . . -38.9(5) ?
    Ca1 O1B C6B C1B . . . . 140.9(3) ?
    Ca1 O1A C6A N2A . . . . -25.1(5) ?
    Ca1 O1A C6A C1A . . . . 155.2(2) ?
    Ca1 O4A N3A O3A . . . . 178.72(18) ?
    Ca1 O4A N3A O2A . . . . -1.4(2) ?
    Ca1 O2A N3A O4A . . . . 1.4(2) ?
    Ca1 O2A N3A O3A . . . . -178.73(18) ?
    O1B C6B C1B C2B . . . . -12.9(3) ?
    O1B C6B C1B C5B . . . . 166.7(2) ?
    N2B C6B C1B C2B . . . . 166.9(2) ?
    N2B C6B C1B C5B . . . . -13.6(4) ?
    C6B C1B C2B N1B . . . . 179.8(2) ?
    C6B C1B C5B C4B . . . . -179.2(2) ?
    N1A C3A C4A C5A . . . . 0.8(5) ?
    C1B C5B C4B C3B . . . . -0.6(5) ?
    C1A C5A C4A C3A . . . . -0.5(4) ?
    C2A N1A C3A C4A . . . . -0.3(4) ?
    C2A C1A C6A O1A . . . . -15.3(3) ?
    C2A C1A C6A N2A . . . . 164.9(3) ?
    C2A C1A C5A C4A . . . . -0.2(4) ?
    C6A C1A C2A N1A . . . . -179.3(2) ?
    C6A C1A C5A C4A . . . . 179.9(2) ?
    C2B C1B C5B C4B . . . . 0.4(4) ?
    C2B N1B C3B C4B . . . . 0.2(5) ?
    C5A C1A C2A N1A . . . . 0.8(4) ?
    C5A C1A C6A O1A . . . . 164.6(2) ?
    C5A C1A C6A N2A . . . . -15.2(4) ?
    C5B C1B C2B N1B . . . . 0.2(4) ?
    C5B C4B C3B N1B . . . . 0.3(5) ?
    C3A N1A C2A C1A . . . . -0.5(4) ?
    C3B N1B C2B C1B . . . . -0.5(4) ?
loop_
    _geom_hbond_atom_site_label_D
    _geom_hbond_atom_site_label_H
    _geom_hbond_atom_site_label_A
    _geom_hbond_site_symmetry_A
    _geom_hbond_distance_DH
    _geom_hbond_distance_HA
    _geom_hbond_distance_DA
    _geom_hbond_angle_DHA
    _geom_hbond_publ_flag
    N2A H2AB O3B 4_565 0.852(10) 2.42(2) 3.180(3) 149(3) yes
    N2A H2AA O2B . 0.863(10) 2.53(2) 3.284(3) 146(3) yes
    N2B H2BA N1A 3_666 0.862(10) 2.213(15) 3.024(3) 157(3) yes
    N2B H2BB O3A 3_667 0.864(10) 2.350(11) 3.211(3) 174(3) yes
    O1W H1WA O3B 1_455 0.839(10) 2.04(2) 2.761(3) 144(3) yes
    O1W H1WB N1B 4_565 0.852(10) 2.003(13) 2.833(3) 164(3) yes
    O2W H2WA O2A 3_666 0.848(10) 1.965(10) 2.813(2) 178(3) yes
    O2W H2WB O3A 1_655 0.844(10) 2.096(19) 2.904(3) 160(4) yes
    C5A H5A O3B 4_565 0.93 2.41 3.336(3) 174 yes
    C5B H5B O3A 3_667 0.93 2.49 3.362(3) 155 yes
_shelx_space_group_comment
;
The symmetry employed for this shelxl refinement is uniquely defined
by the following loop, which should always be used as a source of
symmetry information in preference to the above space-group names.
They are only intended as comments.
;
_shelx_estimated_absorpt_T_min     0.425
_shelx_estimated_absorpt_T_max     0.627
_iucr_refine_instructions_details
;
TITL i_a.res in P2(1)/n
    i.res
    created by SHELXL-2019/3 at 21:42:36 on 25-May-2025
REM Old TITL
REM SHELXT solution in P2(1)/n: R1 0.145, Rweak 0.095, Alpha 0.038
REM <I/s> 0.904 for 105 systematic absences, Orientation as input
REM Formula found by SHELXT: C16 N2A O10 Ca
CELL 1.54184 7.5454 24.8759 10.7807 90 108.777 90
ZERR 4 0.0003 0.0009 0.0004 0 0.004 0
LATT 1
SYMM 0.5-X,0.5+Y,0.5-Z
SFAC C H Ca N O
UNIT 48 64 4 24 40
EQIV $1 -0.5+X,0.5-Y,-0.5+Z
EQIV $2 -1+X,+Y,+Z
EQIV $3 1+X,+Y,+Z
EQIV $4 1-X,1-Y,1-Z
EQIV $5 1-X,1-Y,2-Z
DFIX 0.86 0.01 N2A H2Aa N2A H2Ab N2B H2Bb N2B H2Ba
DFIX 0.85 0.01 O1W H1Wb O1W H1Wa O2W H2Wb O2W H2Wa
L.S. 4
PLAN  10
SIZE 0.3 0.2 0.15
TEMP 18.85
CONF
HTAB O2W O3A_$3
HTAB O2W O2A_$4
HTAB O1W O3B_$2
HTAB O1W N1B_$1
HTAB N2B O3A_$5
HTAB N2B N1A_$4
HTAB N2A O2B
HTAB N2A O3B_$1
HTAB C5A O3B_$1
FREE Ca1 N3A
FREE Ca1 N3B
HTAB
BOND $H
list 4
MORE -1
fmap 2
ACTA NOHKL
REM <olex2.extras>
REM <HklSrc "%.\\I.hkl">
REM </olex2.extras>
WGHT    0.062800    0.339500
EXTI    0.002381
FVAR       0.68455
CA1   3    0.670032    0.399698    0.687770    11.00000    0.03858    0.02792 =
         0.02972   -0.00019    0.01011    0.00102
O4B   5    1.001826    0.376406    0.684073    11.00000    0.05908    0.02926 =
         0.05990    0.00466    0.01979   -0.00185
O2W   5    0.809787    0.480335    0.644282    11.00000    0.04785    0.03514 =
         0.05558    0.00725    0.01393    0.00021
O2B   5    0.841676    0.308844    0.713328    11.00000    0.04214    0.04261 =
         0.06888    0.00377    0.02351   -0.00118
O1W   5    0.459297    0.330301    0.687297    11.00000    0.05135    0.03919 =
         0.09263   -0.00003    0.03625   -0.00526
O1B   5    0.826029    0.400805    0.911116    11.00000    0.06303    0.06278 =
         0.03186   -0.00210    0.00645    0.01279
N3B   4    0.988997    0.327262    0.700135    11.00000    0.03926    0.03268 =
         0.04361   -0.00027    0.01058    0.00078
O1A   5    0.607493    0.378757    0.466564    11.00000    0.07195    0.04799 =
         0.03504   -0.00943    0.01286   -0.00185
O4A   5    0.449750    0.451815    0.778056    11.00000    0.06490    0.06783 =
         0.04644    0.00247    0.01706    0.01575
O3A   5    0.200468    0.494446    0.665372    11.00000    0.05013    0.05019 =
         0.09153   -0.00305    0.02792    0.01394
O2A   5    0.376115    0.453685    0.569964    11.00000    0.06859    0.06312 =
         0.04665    0.00738    0.01971    0.02609
N3A   4    0.339949    0.467090    0.671788    11.00000    0.04323    0.03213 =
         0.05556   -0.00009    0.01996    0.00258
O3B   5    1.119287    0.296682    0.704486    11.00000    0.04479    0.03977 =
         0.12987    0.00300    0.03607    0.00712
N2B   4    0.790856    0.462519    1.051902    11.00000    0.09459    0.04223 =
         0.04050    0.00637    0.01377    0.02135
C6B   1    0.840217    0.414474    1.023917    11.00000    0.04432    0.04040 =
         0.03210    0.00052    0.00646    0.00454
N1A   4    0.323055    0.433031    0.095911    11.00000    0.07121    0.04588 =
         0.05163    0.01086    0.01678    0.00288
C1B   1    0.915420    0.375234    1.133754    11.00000    0.03820    0.03467 =
         0.03605    0.00091    0.00977    0.00173
N2A   4    0.583051    0.292614    0.405971    11.00000    0.11672    0.04093 =
         0.03637   -0.00060    0.00673    0.01190
N1B   4    0.996477    0.283056    1.191786    11.00000    0.06901    0.03466 =
         0.08387    0.00713    0.02550    0.00778
C1A   1    0.471399    0.361370    0.240864    11.00000    0.04229    0.03354 =
         0.03325   -0.00316    0.01242   -0.00397
C2A   1    0.405732    0.413458    0.215710    11.00000    0.06075    0.03696 =
         0.04469   -0.00255    0.01671    0.00206
AFIX  43
H2A   2    0.420138    0.436219    0.286721    11.00000   -1.20000
AFIX   0
C6A   1    0.559232    0.344607    0.380167    11.00000    0.04921    0.03941 =
         0.03343   -0.00479    0.01211    0.00107
C2B   1    0.930931    0.321814    1.102575    11.00000    0.05365    0.03674 =
         0.05434   -0.00357    0.01760    0.00516
AFIX  43
H2B   2    0.893628    0.312300    1.014492    11.00000   -1.20000
AFIX   0
C5A   1    0.451964    0.327770    0.134965    11.00000    0.07495    0.03987 =
         0.03884   -0.00507    0.01724    0.00073
AFIX  43
H5A   2    0.494550    0.292461    0.147272    11.00000   -1.20000
AFIX   0
C5B   1    0.971774    0.388935    1.264794    11.00000    0.07335    0.03812 =
         0.03835    0.00068    0.01212    0.00469
AFIX  43
H5B   2    0.963082    0.424312    1.290129    11.00000   -1.20000
AFIX   0
C3A   1    0.305588    0.399955   -0.003623    11.00000    0.06557    0.06017 =
         0.04036    0.00977    0.01316   -0.00859
AFIX  43
H3A   2    0.247755    0.412757   -0.088068    11.00000   -1.20000
AFIX   0
C4A   1    0.368145    0.347905    0.011174    11.00000    0.09079    0.05875 =
         0.03394   -0.00853    0.01668   -0.00821
AFIX  43
H4A   2    0.354019    0.326380   -0.061917    11.00000   -1.20000
AFIX   0
C4B   1    1.041062    0.349513    1.357552    11.00000    0.08926    0.05992 =
         0.04143    0.01347    0.01299    0.00717
AFIX  43
H4B   2    1.080955    0.357922    1.446329    11.00000   -1.20000
AFIX   0
C3B   1    1.050166    0.297990    1.317043    11.00000    0.07400    0.04909 =
         0.07215    0.02797    0.02112    0.00970
AFIX  43
H3B   2    1.096600    0.271718    1.380608    11.00000   -1.20000
AFIX   0
H2BA  2    0.753615    0.486117    0.990357    11.00000    0.06729
H2AA  2    0.632117    0.282869    0.486587    11.00000    0.07654
H2BB  2    0.800365    0.472612    1.130476    11.00000    0.08313
H2AB  2    0.546662    0.268382    0.347322    11.00000    0.07935
H2WA  2    0.751236    0.499510    0.578887    11.00000    0.05887
H1WA  2    0.346592    0.334280    0.681702    11.00000    0.06788
H1WB  2    0.486265    0.297318    0.681515    11.00000    0.06853
H2WB  2    0.921397    0.476282    0.645630    11.00000    0.11822
HKLF 4
REM  i_a.res in P2(1)/n
REM wR2 = 0.1144, GooF = S = 1.029, Restrained GooF = 1.028 for all data
REM R1 = 0.0405 for 3249 Fo > 4sig(Fo) and 0.0493 for all 3862 data
REM 295 parameters refined using 8 restraints
END
WGHT      0.0628      0.3395
REM Instructions for potential hydrogen bonds
EQIV $6 x, y, z-1
HTAB C3A O4A_$6
HTAB N2B N1A_$4
HTAB N2A O2B
HTAB N2B O3A_$5
HTAB N2A O2B_$1
HTAB N2A O3B_$1
HTAB O2W O2A_$4
HTAB O2W N3A_$4
HTAB O1W O3B_$2
HTAB O1W N1B_$1
HTAB O2W O3A_$3
REM Highest difference peak  0.278,  deepest hole -0.222,  1-sigma level  0.049
Q1    1   0.7505  0.4338  0.7001  11.00000  0.05    0.28
Q2    1   0.5845  0.3668  0.6776  11.00000  0.05    0.26
Q3    1   0.1435  0.4835  0.5859  11.00000  0.05    0.25
Q4    1   0.4300  0.3381  0.2008  11.00000  0.05    0.24
Q5    1   0.5823  0.4303  0.6695  11.00000  0.05    0.24
Q6    1   0.5018  0.3929  0.2376  11.00000  0.05    0.23
Q7    1   0.7667  0.3719  0.7236  11.00000  0.05    0.23
Q8    1   1.0738  0.2978  0.6161  11.00000  0.05    0.22
Q9    1   0.8464  0.3912  1.0849  11.00000  0.05    0.22
Q10   1   0.7610  0.3732  0.8988  11.00000  0.05    0.21
  REM The information below was added by Olex2.
  REM
  REM R1 = 0.0405 for 3249 Fo > 4sig(Fo) and 0.0493 for all 7759 data
  REM 295 parameters refined using n/a restraints
  REM Highest difference peak 0.28, deepest hole -0.22
  REM Mean Shift 0, Max Shift 0.000.
  REM +++ Tabular Listing of Refinement Information +++
  REM R1_all = 0.0493
  REM R1_gt = 0.0405
  REM wR_ref = 0.1144
  REM GOOF = 1.029
  REM Shift_max = 0.000
  REM Shift_mean = 0
  REM Reflections_all = 7759
  REM Reflections_gt = 3249
  REM Parameters = 295
  REM Hole = -0.22
  REM Peak = 0.28
  REM Flack = n/a
;
