# Supplementary material for: Synthesis and structure of di­aqua­bis­(nicotinamide-κO)bis­(nitrato-κ2O,O′)calcium(II)
Source: Acta Crystallogr E Crystallogr Commun. 2025 Aug 5;81(Pt 9):792–6. doi: 10.1107/S2056989025006759 (PMC12412687; doi:10.1107/S2056989025006759)
Supplement: Supplementary file 2 [file e-81-00792-Isup2.hkl]

#
# h,k,l, Fc-squared, Fo-squared, sigma(Fo-squared), status flag
#
data_I
_shelx_title ' i_a.res in P2(1)/n'
_shelx_refln_list_code          4
_shelx_F_calc_maximum      159.18
_exptl_crystal_F_000       920.00
_reflns_d_resolution_high  0.7943

loop_
 _space_group_symop_operation_xyz
 'x, y, z'
 '-x+1/2, y+1/2, -z+1/2'
 '-x, -y, -z'
 'x-1/2, -y-1/2, z-1/2'

_cell_length_a     7.5454
_cell_length_b    24.8759
_cell_length_c    10.7807
_cell_angle_alpha  90.000
_cell_angle_beta  108.777
_cell_angle_gamma  90.000

_shelx_F_squared_multiplier     1.000

loop_
 _refln_index_h
 _refln_index_k
 _refln_index_l
 _refln_F_squared_calc
 _refln_F_squared_meas
 _refln_F_squared_sigma
 _refln_observed_status
   2   0   0       6444.51       6750.99        33.61 o
   4   0   0        718.22        753.64        28.71 o
   6   0   0       2233.13       2122.44        37.67 o
   8   0   0        218.04        224.38        20.17 o
   1   1   0       1848.41       2033.83        11.18 o
   2   1   0       1176.39       1303.91        11.80 o
   3   1   0       1070.62        974.77        10.14 o
   4   1   0         12.97         33.80        21.54 o
   5   1   0        530.12        495.95        19.57 o
   6   1   0        189.83        185.53         7.10 o
   7   1   0         33.21         38.05         4.43 o
   8   1   0         13.77         19.38         8.24 o
   0   2   0       1832.03       1697.02        14.85 o
   1   2   0       3693.92       3990.68        19.30 o
   2   2   0      24225.86      25890.43        97.78 o
   3   2   0        258.16        296.30         5.54 o
   4   2   0        155.16        161.53         6.72 o
   5   2   0       1153.49       1106.50        29.05 o
   6   2   0        196.93        190.41         7.82 o
   7   2   0        163.57        163.33         7.99 o
   8   2   0        103.16         98.57        11.34 o
   1   3   0       1581.54       1617.94        23.05 o
   2   3   0       8860.47       9086.65        33.80 o
   3   3   0       1706.63       1738.90        31.99 o
   4   3   0        391.71        372.61        16.85 o
   5   3   0        208.28        191.86        13.66 o
   6   3   0         13.03          9.38         2.78 o
   7   3   0        215.54        220.15         9.21 o
   8   3   0         45.27         54.28        10.10 o
   0   4   0      24008.30      19290.04        79.39 o
   1   4   0        197.98        187.12        10.18 o
   2   4   0       5306.89       5395.27        27.36 o
   3   4   0        392.42        417.05        12.43 o
   4   4   0         80.83         70.81         4.89 o
   5   4   0         34.16         22.37         7.19 o
   6   4   0        259.04        263.40         9.06 o
   7   4   0         87.23         78.84         5.76 o
   8   4   0         28.59         25.16         5.35 o
   1   5   0       3706.00       3642.34        25.14 o
   2   5   0       2534.46       2521.09        22.90 o
   3   5   0       9454.78       9503.90       264.84 o
   4   5   0        652.80        689.71        21.62 o
   5   5   0        504.03        455.12        26.50 o
   6   5   0         12.42          9.89         2.63 o
   7   5   0          6.13          5.01         2.65 o
   8   5   0          0.65          0.78         3.39 o
   0   6   0       2677.37       2350.39       112.13 o
   1   6   0       3584.13       3654.48        46.77 o
   2   6   0       4895.07       4961.29        34.52 o
   3   6   0       3096.14       3406.34       194.70 o
   4   6   0       1165.03       1128.34        35.43 o
   5   6   0        318.24        297.33        10.83 o
   6   6   0        274.07        279.19        10.26 o
   7   6   0         10.90         13.36         3.53 o
   8   6   0         10.17         11.83         4.68 o
   1   7   0          6.63          8.58         2.14 o
   2   7   0      10033.89      10412.74        53.64 o
   3   7   0        440.88        548.48        32.94 o
   4   7   0        720.51        669.73        27.59 o
   5   7   0        320.75        308.81        11.20 o
   6   7   0         36.63         36.92         4.75 o
   7   7   0         95.71         81.23         9.32 o
   8   7   0        210.62        219.59        16.09 o
   0   8   0       1016.71        846.81        15.38 o
   1   8   0       4609.41       4464.95        24.03 o
   2   8   0        808.79        685.97        13.96 o
   3   8   0       1236.56       1288.63        58.94 o
   4   8   0        323.44        317.95        19.24 o
   5   8   0        781.41        822.19        16.35 o
   6   8   0         22.94         30.69         4.61 o
   7   8   0        552.51        523.22        21.75 o
   8   8   0         12.25         19.06         6.34 o
   1   9   0       5992.59       6368.70        52.10 o
   2   9   0        599.82        575.78        14.70 o
   3   9   0        877.22        933.76        51.20 o
   4   9   0        129.96        107.49        11.68 o
   5   9   0         11.77         14.03         2.92 o
   6   9   0          0.38         -1.43         4.99 o
   7   9   0         32.75         31.18         6.52 o
   8   9   0          5.59          1.45         5.10 o
   0  10   0      10030.41       9162.02        78.23 o
   1  10   0       1143.56       1226.27        14.02 o
   2  10   0       3554.97       3618.06        37.07 o
   3  10   0         77.77         96.21         6.45 o
   4  10   0        585.08        622.96        27.31 o
   5  10   0        149.91        151.06         8.18 o
   6  10   0        722.67        685.08        35.38 o
   7  10   0         12.18          8.47         4.50 o
   8  10   0         58.41         68.67         9.84 o
   1  11   0        486.68        477.70         8.43 o
   2  11   0       2188.14       2232.14        28.41 o
   3  11   0        223.86        262.71        10.78 o
   4  11   0         82.75         96.73        16.40 o
   5  11   0         58.99         59.17         6.22 o
   6  11   0         52.10         58.88        11.38 o
   7  11   0          8.19         13.85         4.45 o
   8  11   0         25.24         34.04         7.28 o
   0  12   0       1087.85       1214.22        23.67 o
   1  12   0       7916.52       7688.98        61.33 o
   2  12   0       1194.96       1255.28        19.11 o
   3  12   0         40.59         59.93         6.63 o
   4  12   0         97.48         92.97        15.87 o
   5  12   0        612.50        569.87        31.92 o
   6  12   0         53.86         77.71         8.84 o
   7  12   0        416.15        464.75        27.10 o
   8  12   0         80.49         79.41         9.52 o
   1  13   0        377.12        485.79        11.12 o
   2  13   0        533.25        636.10        24.21 o
   3  13   0        332.33        380.18        11.94 o
   4  13   0        669.33        792.94        24.08 o
   5  13   0         17.67         30.28         9.58 o
   6  13   0         14.43         16.65         8.79 o
   7  13   0         14.35         27.08         8.45 o
   8  13   0         25.58         30.56         6.21 o
   0  14   0       3354.11       3047.15       153.83 o
   1  14   0        466.50        434.20        17.05 o
   2  14   0        305.35        359.84        19.91 o
   3  14   0         77.85         93.27         8.23 o
   4  14   0         78.39         77.64         9.77 o
   5  14   0        168.93        159.29        17.75 o
   6  14   0        360.44        360.15        26.31 o
   7  14   0        176.45        198.08        17.77 o
   8  14   0         50.34         43.87         6.26 o
   1  15   0       1799.95       1781.25        33.41 o
   2  15   0        326.06        342.38        15.14 o
   3  15   0       1076.69       1131.56        34.13 o
   4  15   0        556.21        598.69        23.12 o
   5  15   0         13.40         -2.26         8.36 o
   6  15   0         83.96         90.71        13.85 o
   7  15   0          8.49          4.91         5.87 o
   0  16   0       1674.52       1608.61        41.56 o
   1  16   0        336.29        323.57        19.86 o
   2  16   0        334.04        293.22        28.59 o
   3  16   0          1.74          5.26         4.84 o
   4  16   0         64.29         68.31         7.03 o
   5  16   0         16.63         11.06         4.90 o
   6  16   0        262.87        294.72        22.71 o
   7  16   0         20.91         20.64         6.91 o
   1  17   0        102.23         96.38         8.66 o
   2  17   0        239.83        205.90         9.69 o
   3  17   0        108.02        107.97        10.27 o
   4  17   0        472.67        476.73        20.16 o
   5  17   0         39.92         46.47         7.32 o
   6  17   0          0.06         -0.79         5.53 o
   7  17   0          1.07          4.44         5.38 o
   0  18   0        361.11        289.86        21.03 o
   1  18   0        134.52        132.39         8.66 o
   2  18   0        426.78        422.95        19.04 o
   3  18   0        629.55        612.90        19.08 o
   4  18   0        340.92        346.51        17.91 o
   5  18   0        147.15        174.70         9.73 o
   6  18   0          3.32         10.48         6.17 o
   7  18   0        220.70        242.48        14.85 o
   1  19   0        553.35        584.34        15.28 o
   2  19   0         65.93         69.53         7.01 o
   3  19   0        723.96        700.53        24.95 o
   4  19   0        116.89        133.39        11.04 o
   5  19   0         17.35         18.23         4.14 o
   6  19   0         91.68         92.66        11.64 o
   7  19   0          1.98          3.54         3.67 o
   0  20   0        551.60        488.13        19.47 o
   1  20   0         44.35         38.20         4.33 o
   2  20   0       1083.46       1024.09        33.16 o
   3  20   0        101.69         97.06        10.02 o
   4  20   0        373.13        382.80        17.93 o
   5  20   0         62.41         85.79         6.84 o
   6  20   0         91.94        106.43        11.44 o
   1  21   0        359.60        332.99        13.79 o
   2  21   0       1573.00       1516.10        36.54 o
   3  21   0         15.90         20.68         5.59 o
   4  21   0         31.87         32.47         6.24 o
   5  21   0        146.26        187.59         9.10 o
   6  21   0         19.66         24.54         6.13 o
   0  22   0          6.59          1.97         3.14 o
   1  22   0        243.74        215.17        11.13 o
   2  22   0         37.81         41.62        11.37 o
   3  22   0         14.12         16.21         5.67 o
   4  22   0          6.52         11.17         4.55 o
   5  22   0        170.26        183.54        33.55 o
   6  22   0          9.14          8.96         3.59 o
   1  23   0          0.40          6.65         3.25 o
   2  23   0         28.53         35.10         6.98 o
   3  23   0         20.48         20.55         8.49 o
   4  23   0        364.73        403.92        16.69 o
   5  23   0         60.50         62.74         6.70 o
   0  24   0         67.98         60.29         7.30 o
   1  24   0         82.19         76.52         6.98 o
   2  24   0        793.52        751.26        27.71 o
   3  24   0         13.01          5.72         6.00 o
   4  24   0         50.17         48.72         6.45 o
   5  24   0        147.64        157.14        10.83 o
   1  25   0         64.48         54.41         5.90 o
   2  25   0          1.74          5.58         4.74 o
   3  25   0        223.23        211.53        18.22 o
   4  25   0        206.83        216.11        11.13 o
   0  26   0        368.41        398.76        16.52 o
   1  26   0        104.02        111.72         9.73 o
   2  26   0          6.83          3.41         6.66 o
   3  26   0         14.49         17.11         4.80 o
   4  26   0          6.77         13.21         5.08 o
   1  27   0         12.37          8.32         5.53 o
   2  27   0         69.55         79.37         7.68 o
   3  27   0          8.47          7.15         5.40 o
   4  27   0        115.84        109.28         9.20 o
   0  28   0         25.46         40.08         7.11 o
   1  28   0         65.22         70.96         9.41 o
   2  28   0          2.72         -1.39         5.68 o
   3  28   0         33.12         34.00         6.70 o
   1  29   0        127.92        129.03        11.08 o
   2  29   0         34.07         22.90         6.13 o
   3  29   0        145.34        140.23         9.68 o
   1  30   0         33.28         38.89         5.93 o
   2  30   0        140.74        131.85         9.27 o
  -7   0   1        591.61        582.60        23.77 o
  -5   0   1       3473.09       3302.16        68.14 o
  -3   0   1       6701.24       6894.50       140.00 o
  -1   0   1       6700.86       7364.70        41.06 o
   1   0   1        466.46        440.88        15.90 o
   3   0   1          4.84         17.84         2.55 o
   5   0   1        232.63        216.12        13.69 o
   7   0   1        342.38        335.27        13.91 o
  -8   1   1          0.81          5.97         4.13 o
  -7   1   1         97.30         96.39         6.29 o
  -6   1   1         39.93         44.40         3.80 o
  -5   1   1        267.98        249.85        13.67 o
  -4   1   1       1256.62       1202.99        24.41 o
  -3   1   1         86.28        132.49         4.45 o
  -2   1   1       2651.70       2682.11        23.73 o
  -1   1   1        843.44        880.62         6.68 o
   0   1   1        233.35        304.14         6.68 o
   1   1   1        529.52        508.09        13.09 o
   2   1   1        318.53        290.40         6.99 o
   3   1   1        102.29        121.83         3.90 o
   4   1   1        193.42        203.52         8.36 o
   5   1   1          0.69          1.53         3.27 o
   6   1   1         10.88         16.86         3.13 o
   7   1   1          8.80         11.98         2.72 o
   8   1   1          1.96          1.20         3.88 o
  -8   2   1         14.26         10.53         7.97 o
  -7   2   1         36.29         40.52         4.49 o
  -6   2   1       1379.97       1321.65        18.23 o
  -5   2   1        213.75        211.96        12.60 o
  -4   2   1         41.49         49.93         5.76 o
  -3   2   1        287.89        281.75         6.46 o
  -1   2   1          3.04          9.32         1.18 o
   0   2   1       1659.38       1826.22        18.87 o
   1   2   1         34.76         44.63         2.63 o
   2   2   1       3983.49       4060.27        21.33 o
   3   2   1        691.48        637.39        10.38 o
   4   2   1        534.96        530.71        14.42 o
   5   2   1          2.82         -0.90         2.53 o
   6   2   1       1808.19       1715.68        22.54 o
   7   2   1        140.14        125.34         7.84 o
   8   2   1          0.36         11.40         6.98 o
  -8   3   1          7.23          8.19         2.95 o
  -7   3   1          5.63          2.60         3.26 o
  -6   3   1         97.17         89.50         5.16 o
  -5   3   1         11.16         15.98         4.71 o
  -4   3   1        125.32        138.07         8.88 o
  -3   3   1       3594.74       3721.32        36.03 o
  -2   3   1       3060.50       3248.64        41.04 o
  -1   3   1        621.86        603.16         6.68 o
   0   3   1         40.60         43.73         8.05 o
   1   3   1        956.49        967.29         9.44 o
   2   3   1        322.56        339.13         7.42 o
   3   3   1       3146.95       3094.76        27.70 o
   4   3   1        162.29        155.54         8.75 o
   5   3   1          2.11          5.22         2.55 o
   6   3   1         50.57         48.92         4.41 o
   7   3   1         85.12         85.22         7.78 o
   8   3   1          1.99          9.18         6.44 o
  -8   4   1        300.11        312.73        12.25 o
  -7   4   1         89.61        100.29         6.43 o
  -6   4   1          4.73          1.32         2.47 o
  -5   4   1        690.98        652.07        38.61 o
  -4   4   1       2814.03       2785.79        52.60 o
  -3   4   1       1986.71       2137.94        72.54 o
  -2   4   1        922.64        940.45         9.45 o
  -1   4   1       7528.62       7400.10        24.55 o
   0   4   1       4004.55       3795.88        95.59 o
   1   4   1       3970.22       3909.63        30.70 o
   2   4   1          1.82          1.39         1.64 o
   3   4   1       1061.85       1122.54        55.42 o
   4   4   1       1459.97       1447.60        25.95 o
   5   4   1        452.70        409.22        11.60 o
   6   4   1        126.87        120.20         7.90 o
   7   4   1        283.65        269.24        13.13 o
   8   4   1         39.56         41.90         8.99 o
  -8   5   1        412.37        429.43        16.49 o
  -7   5   1         60.28         59.18         5.19 o
  -6   5   1         80.00         66.79         4.91 o
  -5   5   1          1.30         20.76        21.53 o
  -4   5   1         75.30         65.47         7.87 o
  -3   5   1       1400.67       1578.09        46.80 o
  -2   5   1      15659.15      15895.69        88.97 o
  -1   5   1       9288.02       8624.00        39.24 o
   0   5   1       6088.97       6019.45       161.43 o
   1   5   1         73.24         90.04         4.12 o
   2   5   1       2138.92       2112.80        22.61 o
   3   5   1        258.22        280.12        18.87 o
   4   5   1        420.56        425.88        14.43 o
   5   5   1        538.79        520.50        13.19 o
   6   5   1        151.08        127.65         8.10 o
   7   5   1        130.06        131.70         9.39 o
   8   5   1        145.78        143.56        17.51 o
  -8   6   1         29.92         36.77         5.55 o
  -7   6   1        310.85        305.76        11.97 o
  -6   6   1        315.35        301.59        10.63 o
  -5   6   1         15.18         11.89         5.85 o
  -4   6   1       1697.05       1637.22       108.39 o
  -3   6   1       1389.55       1419.87        40.10 o
  -2   6   1       4178.60       4208.02        24.19 o
  -1   6   1       9628.63       9067.57        43.85 o
   0   6   1       2198.22       2086.79        21.61 o
   1   6   1       1052.75       1007.38         9.90 o
   2   6   1       1500.25       1566.57        20.08 o
   3   6   1       1232.04       1327.80        44.82 o
   4   6   1         49.68         47.42         5.38 o
   5   6   1        885.76        828.68        16.73 o
   6   6   1         28.54         24.72         4.20 o
   7   6   1          3.69          0.20         4.41 o
   8   6   1          0.08          1.15         2.97 o
  -8   7   1         11.99         20.10         7.41 o
  -7   7   1         74.54         66.58         5.99 o
  -6   7   1        239.42        213.11         9.08 o
  -5   7   1        598.92        589.92        29.92 o
  -4   7   1        735.51        676.46        27.51 o
  -3   7   1       3731.81       4159.14       210.87 o
  -2   7   1        808.35        750.57        11.37 o
  -1   7   1       1534.17       1371.91        17.99 o
   0   7   1       2375.98       2257.39        24.09 o
   1   7   1       2053.39       1868.66        33.03 o
   2   7   1         15.92         13.52         2.22 o
   3   7   1       1775.63       1849.51        28.19 o
   4   7   1         38.07         44.35         8.00 o
   5   7   1        170.46        158.69         7.53 o
   6   7   1          0.23         -0.18         3.97 o
   7   7   1         52.49         42.18         5.49 o
   8   7   1          5.66          9.68         3.78 o
  -8   8   1        132.35        131.61        13.86 o
  -7   8   1         11.28          5.91         4.21 o
  -6   8   1        155.89        150.36         8.72 o
  -5   8   1         86.85         87.45         8.87 o
  -4   8   1         60.40        156.00        13.64 o
  -3   8   1         27.88         29.51         3.49 o
  -2   8   1      13083.59      12891.03        75.78 o
  -1   8   1          7.70         10.07         2.48 o
   0   8   1        552.02        513.43        15.67 o
   1   8   1          1.01          1.45         1.56 o
   2   8   1         15.54         18.12         2.46 o
   3   8   1        200.26        195.15         8.73 o
   4   8   1       2592.22       2612.84        55.84 o
   5   8   1         38.19         42.68         4.18 o
   6   8   1         44.75         40.32         5.53 o
   7   8   1          5.19          3.07         4.27 o
   8   8   1          0.64          1.90         2.97 o
  -8   9   1         58.00         50.55         9.46 o
  -7   9   1         16.60         14.54         4.82 o
  -6   9   1        121.32        112.79         9.58 o
  -5   9   1        773.04        791.98        20.79 o
  -4   9   1        134.60         91.59        11.02 o
  -3   9   1       1225.76       1289.12        74.85 o
  -2   9   1       2363.58       2348.03        22.84 o
  -1   9   1        646.37        669.02        70.85 o
   0   9   1       1779.14       1796.05        24.55 o
   1   9   1        127.43        120.44         4.19 o
   2   9   1       4795.33       4936.41        33.89 o
   3   9   1        104.12        114.55         5.95 o
   4   9   1         12.11         13.27         5.61 o
   5   9   1        538.72        519.00        18.96 o
   6   9   1         54.59         49.95         6.60 o
   7   9   1          0.63         -2.80         4.21 o
   8   9   1        113.90        132.13        12.02 o
  -8  10   1          1.32         -2.01         4.46 o
  -7  10   1        614.42        660.17        42.84 o
  -6  10   1          2.30          1.25         3.72 o
  -5  10   1        378.38        373.43        17.61 o
  -4  10   1        768.69        741.13        30.10 o
  -3  10   1          4.97          3.74         2.22 o
  -2  10   1        951.00       1018.16        19.22 o
  -1  10   1       5176.61       4956.61        42.37 o
   0  10   1          1.83          1.25         1.15 o
   1  10   1       1596.95       1464.68        21.78 o
   2  10   1       1299.05       1350.61        18.27 o
   3  10   1        176.58        176.96         7.50 o
   4  10   1          7.50         18.87         5.89 o
   5  10   1        497.02        462.80        37.30 o
   6  10   1          2.42          3.74         8.35 o
   7  10   1        106.28         93.77         9.15 o
   8  10   1         40.96         39.04         7.30 o
  -8  11   1          0.86         -2.97         5.06 o
  -7  11   1          0.16         -0.02         3.36 o
  -6  11   1         22.30         28.84         6.00 o
  -5  11   1        188.55        184.61        12.69 o
  -4  11   1         16.07         10.44         5.25 o
  -3  11   1          9.90         17.38         3.29 o
  -2  11   1        805.90        787.21        14.65 o
  -1  11   1         73.53         87.99         6.36 o
   0  11   1        662.18        700.18        13.96 o
   1  11   1         74.51         62.17         4.66 o
   2  11   1       2759.20       2852.19        36.90 o
   3  11   1         29.63         32.56         3.57 o
   4  11   1        742.89        785.29        35.94 o
   5  11   1         13.96         12.98         4.63 o
   6  11   1         10.51          5.56         3.68 o
   7  11   1         18.78         14.92         4.76 o
   8  11   1          7.43          7.47         3.84 o
  -8  12   1         60.37         64.81         9.59 o
  -7  12   1          0.45          2.75         6.79 o
  -6  12   1       1310.46       1189.26        47.39 o
  -5  12   1         38.67         39.87         8.84 o
  -4  12   1          5.12         19.63         5.93 o
  -3  12   1       1859.47       2003.88        45.18 o
  -2  12   1       2086.34       2017.23        34.44 o
  -1  12   1        187.63        182.14         7.34 o
   0  12   1      12465.34      11901.78        62.26 o
   1  12   1       3171.94       3221.42        44.14 o
   2  12   1        222.92        220.54        10.90 o
   3  12   1         82.78         93.78        11.27 o
   4  12   1        507.36        509.85        28.68 o
   5  12   1        254.41        229.89        23.96 o
   6  12   1        972.94        977.61        42.85 o
   7  12   1         31.52         29.09         5.34 o
   8  12   1         26.27         21.62         4.93 o
  -8  13   1         18.91         18.53         6.42 o
  -7  13   1         37.78         38.82         9.84 o
  -6  13   1         94.06         94.34        14.62 o
  -5  13   1         46.20         40.76         7.76 o
  -4  13   1        137.63        141.47        13.84 o
  -3  13   1        395.11        385.54        20.44 o
  -2  13   1        129.29        143.01         7.08 o
  -1  13   1         57.38         59.53         4.62 o
   0  13   1        721.75        660.57        14.99 o
   1  13   1        228.98        234.19         9.33 o
   2  13   1        210.42        205.98        11.01 o
   3  13   1        952.74        920.72       103.52 o
   4  13   1        955.54       1024.83        40.52 o
   5  13   1          8.01         14.17         8.54 o
   6  13   1         70.52         80.11         9.14 o
   7  13   1         74.54         74.57        11.25 o
  -8  14   1        225.53        265.17        15.52 o
  -7  14   1         14.88         18.10         7.75 o
  -6  14   1         84.44         87.50        13.88 o
  -5  14   1        375.62        414.63        18.32 o
  -4  14   1        329.33        361.73        16.31 o
  -3  14   1       2338.74       2419.11        51.34 o
  -2  14   1       1432.47       1506.69        27.40 o
  -1  14   1       2261.63       2107.23        35.04 o
   0  14   1        163.16        159.78         7.97 o
   1  14   1         28.94         24.09         3.49 o
   2  14   1        268.13        245.11        12.52 o
   3  14   1        295.92        285.33        57.28 o
   4  14   1        192.14        201.24        13.14 o
   5  14   1        535.45        535.62        31.38 o
   6  14   1         70.69         64.34        12.00 o
   7  14   1         26.42         37.44         8.58 o
  -8  15   1         12.82         13.34         4.78 o
  -7  15   1        182.78        182.77        17.13 o
  -6  15   1          9.82         11.78         7.85 o
  -5  15   1         26.37         21.38         6.94 o
  -4  15   1        466.52        510.09        18.47 o
  -3  15   1        115.75        115.16         9.09 o
  -2  15   1         50.99         52.01         5.84 o
  -1  15   1        577.75        684.13        26.36 o
   0  15   1        232.76        252.24        10.27 o
   1  15   1         14.03         16.55         3.16 o
   2  15   1         13.97          9.97         3.21 o
   3  15   1        263.21        275.33        11.75 o
   4  15   1        136.21        144.57        15.22 o
   5  15   1        215.13        206.23        19.95 o
   6  15   1         47.59         35.82         9.56 o
   7  15   1         49.48         58.94         9.33 o
  -7  16   1         67.66         63.79         9.99 o
  -6  16   1         19.88         18.74         8.47 o
  -5  16   1        167.77        159.32        11.85 o
  -4  16   1        321.09        333.57        14.19 o
  -3  16   1        231.66        240.76        11.56 o
  -2  16   1        788.45        775.11        35.02 o
  -1  16   1       1129.33       1077.91        27.46 o
   0  16   1       1700.50       1630.74        32.55 o
   1  16   1         52.23         49.88         6.42 o
   2  16   1        352.55        333.80        20.36 o
   3  16   1        161.14        162.42         8.16 o
   4  16   1          8.72         15.40        13.87 o
   5  16   1        449.97        477.18        19.82 o
   6  16   1        250.43        285.63        21.60 o
   7  16   1          1.21          3.39         4.99 o
  -7  17   1         39.22         32.68         7.51 o
  -6  17   1        180.46        185.85        18.20 o
  -5  17   1        568.17        590.79        34.30 o
  -4  17   1          9.95         15.11         3.55 o
  -3  17   1       1175.36       1306.43        27.26 o
  -2  17   1         78.29         86.67         8.57 o
  -1  17   1       2964.03       2689.78        96.30 o
   0  17   1          2.83          2.25         3.16 o
   1  17   1       2077.48       1926.08        37.82 o
   2  17   1        109.90        108.66         6.72 o
   3  17   1        434.44        473.93        14.22 o
   4  17   1          0.55         -3.75         4.32 o
   5  17   1        531.31        604.16        21.75 o
   6  17   1          0.03         -0.47         5.61 o
   7  17   1        126.04        143.08        11.43 o
  -7  18   1         10.78         11.89         6.04 o
  -6  18   1         12.59          8.09         6.15 o
  -5  18   1        391.10        392.32        18.07 o
  -4  18   1        208.72        228.38        14.38 o
  -3  18   1        105.39        100.35         7.96 o
  -2  18   1       1401.20       1463.90        28.42 o
  -1  18   1          2.39          0.93         6.97 o
   0  18   1        200.62        170.75        11.56 o
   1  18   1        153.15        145.51         7.74 o
   2  18   1        182.89        176.81         8.73 o
   3  18   1        175.65        179.81         9.12 o
   4  18   1       1553.66       1624.83        34.15 o
   5  18   1        135.46        146.37        16.12 o
   6  18   1        105.15        127.36        13.32 o
   7  18   1          1.49         -3.05         3.29 o
  -7  19   1          1.49         -3.48         4.12 o
  -6  19   1         32.30         28.81         8.20 o
  -5  19   1        210.97        236.28        13.98 o
  -4  19   1       1806.21       1759.33       118.55 o
  -3  19   1        155.92        156.41        10.02 o
  -2  19   1        314.99        305.12        13.43 o
  -1  19   1        329.48        337.08        11.68 o
   0  19   1        318.30        309.18         9.87 o
   1  19   1         34.65         30.91         3.98 o
   2  19   1        109.23        109.94         7.33 o
   3  19   1        181.47        191.10        18.99 o
   4  19   1        661.22        657.08        18.97 o
   5  19   1        367.59        436.08        17.45 o
   6  19   1          2.39         -3.22         4.57 o
  -7  20   1        219.94        232.10        12.25 o
  -6  20   1          5.13          1.13         4.97 o
  -5  20   1          6.49         10.62         4.38 o
  -4  20   1          6.75         10.49         8.29 o
  -3  20   1         18.56         22.69         7.70 o
  -2  20   1         79.77         93.51         9.67 o
  -1  20   1        254.55        239.28        11.76 o
   0  20   1          3.10          6.64         3.23 o
   1  20   1        321.68        303.17        11.44 o
   2  20   1          6.54          4.45         3.99 o
   3  20   1         71.67         76.55        12.91 o
   4  20   1         23.36         29.31         4.69 o
   5  20   1        398.52        477.40        17.34 o
   6  20   1         33.17         36.69         6.66 o
  -6  21   1         63.61         68.72         9.46 o
  -5  21   1        151.99        150.14         8.39 o
  -4  21   1        291.20        315.96        13.49 o
  -3  21   1         43.99         32.47         6.29 o
  -2  21   1         59.20         60.41        12.40 o
  -1  21   1        196.79        191.71        10.79 o
   0  21   1         12.61          4.88         2.49 o
   1  21   1        711.03        696.16        19.83 o
   2  21   1        180.91        172.65        13.08 o
   3  21   1        222.16        194.49        18.82 o
   4  21   1         95.54         98.37         7.43 o
   5  21   1         10.14         15.61        10.72 o
   6  21   1         12.02         13.74         4.14 o
  -6  22   1         21.12         26.38         5.83 o
  -5  22   1          0.20         -3.76         3.76 o
  -4  22   1         79.37         91.80         9.00 o
  -3  22   1          0.17         -4.07         4.07 o
  -2  22   1        858.19        796.22        26.30 o
  -1  22   1         86.58         96.48         7.70 o
   0  22   1        641.45        622.15        15.92 o
   1  22   1          4.29          3.47         4.17 o
   2  22   1        423.52        454.50        20.68 o
   3  22   1        422.80        410.38        26.85 o
   4  22   1        633.09        682.14        27.43 o
   5  22   1         34.14         41.01         8.61 o
  -5  23   1         26.03         23.09         3.49 o
  -4  23   1         12.41         21.12         7.00 o
  -3  23   1         14.22         11.11         5.86 o
  -2  23   1          3.61          7.84         4.63 o
  -1  23   1          2.15         -0.32         4.89 o
   0  23   1        118.62        105.98         6.73 o
   1  23   1        188.46        168.78        10.12 o
   2  23   1         27.56         21.30         7.83 o
   3  23   1        222.85        242.21        16.02 o
   4  23   1         14.84         15.34         7.30 o
   5  23   1         14.98         12.61         4.35 o
  -5  24   1         48.34         60.35         4.49 o
  -4  24   1         44.41         42.03         9.33 o
  -3  24   1         63.90         61.07         8.12 o
  -2  24   1         36.34         38.06         7.09 o
  -1  24   1        612.25        593.88        21.92 o
   0  24   1        147.21        164.20         8.19 o
   1  24   1       1428.51       1453.83        29.26 o
   2  24   1         13.35         16.24         8.54 o
   3  24   1         18.80         13.84         5.20 o
   4  24   1         10.82         11.80         5.53 o
   5  24   1        196.05        186.64        10.96 o
  -5  25   1         36.30         34.02         5.81 o
  -4  25   1         32.07         42.33         5.90 o
  -3  25   1          0.12         -0.21         4.22 o
  -2  25   1          7.76          5.32         4.25 o
  -1  25   1          0.75          1.83         6.94 o
   0  25   1         28.59         24.26         5.03 o
   1  25   1        154.33        132.52        10.35 o
   2  25   1        529.44        524.83        19.87 o
   3  25   1          6.68          4.99         6.04 o
   4  25   1         16.35         17.33         5.80 o
  -4  26   1         39.28         45.29         5.56 o
  -3  26   1         21.71         26.76         8.11 o
  -2  26   1        188.28        192.91        12.29 o
  -1  26   1        363.00        396.38        20.85 o
   0  26   1          2.55          3.81         3.32 o
   1  26   1        224.83        230.35        12.53 o
   2  26   1        203.27        215.32        17.49 o
   3  26   1          0.48         -0.17         4.97 o
   4  26   1        259.60        301.81        15.33 o
  -4  27   1          7.13         10.37         4.91 o
  -3  27   1        173.10        176.06        10.04 o
  -2  27   1         13.93          7.92         5.72 o
  -1  27   1          1.14          3.12         3.67 o
   0  27   1         60.31         62.54         6.90 o
   1  27   1        307.14        350.26        21.29 o
   2  27   1         32.13         33.12         8.56 o
   3  27   1        366.14        361.96        18.95 o
   4  27   1         12.98         12.34         3.56 o
  -4  28   1          0.67          1.17         2.67 o
  -3  28   1          5.31         -0.19         5.02 o
  -2  28   1         59.27         63.19         6.30 o
   0  28   1        335.35        346.73        52.04 o
   1  28   1          7.66         10.76         5.38 o
   2  28   1          2.49          7.70         4.95 o
   3  28   1          7.18          8.51         4.65 o
  -3  29   1         48.70         29.57         5.72 o
  -2  29   1        138.80        151.43        11.68 o
  -1  29   1         84.13         78.59         8.80 o
   0  29   1          0.77         -0.09         2.60 o
   1  29   1          6.78          0.43         4.29 o
   2  29   1        138.16        138.73        10.89 o
   3  29   1        110.47         77.94         7.07 o
  -2  30   1          2.31          2.03         3.07 o
  -1  30   1         50.94         32.21         5.38 o
   1  30   1         53.58         73.76         7.09 o
   2  30   1          3.84          6.02         3.07 o
  -8   0   2         26.45         27.30         8.86 o
  -6   0   2       1925.30       1787.13        53.90 o
  -4   0   2      11237.31      12353.29       110.32 o
   0   0   2      21597.60      21303.65        85.93 o
   2   0   2         82.32         87.76         7.24 o
   4   0   2        499.73        478.93        20.75 o
   6   0   2        253.84        251.39        12.59 o
   8   0   2          0.08          3.03         4.97 o
  -8   1   2          2.59          2.62         4.18 o
  -7   1   2         59.63         46.05         5.35 o
  -6   1   2        111.60        102.53         5.75 o
  -5   1   2         31.64         24.76         6.03 o
  -4   1   2       1758.99       1801.07        29.21 o
  -3   1   2          6.86         17.82         3.46 o
  -2   1   2        854.50        924.41         8.76 o
  -1   1   2         19.74         34.69         3.27 o
   0   1   2       9848.33      10187.30        56.23 o
   1   1   2         51.89         83.89         6.28 o
   2   1   2         14.44         15.89         2.84 o
   3   1   2        971.12        911.01        12.68 o
   4   1   2       1039.09        999.68        29.88 o
   5   1   2         32.27         44.56         4.54 o
   6   1   2        425.60        401.91        12.27 o
   7   1   2         47.19         49.04         6.20 o
   8   1   2          0.95          0.02         4.18 o
  -8   2   2        151.19        155.16        11.66 o
  -7   2   2        321.81        295.69        10.60 o
  -6   2   2        589.34        523.86        12.28 o
  -5   2   2        140.10        128.44         9.62 o
  -4   2   2       1657.92       1644.04       227.36 o
  -3   2   2      10495.59      10920.23       119.50 o
  -2   2   2        404.30        459.68         6.79 o
  -1   2   2        154.46        162.76         4.32 o
   0   2   2       2231.79       2361.59        26.72 o
   1   2   2        156.03        169.64         8.85 o
   2   2   2          2.46          4.88         1.75 o
   3   2   2         81.14         68.47         3.74 o
   4   2   2        455.61        491.90        16.44 o
   5   2   2       1599.20       1542.09        29.37 o
   6   2   2         61.11         52.08         5.63 o
   7   2   2         10.52         12.50         4.39 o
   8   2   2          7.37         10.44         5.51 o
  -8   3   2          6.58          2.08         3.83 o
  -7   3   2        152.71        140.51         7.49 o
  -6   3   2        344.97        342.48        10.07 o
  -5   3   2        553.89        524.68        18.88 o
  -4   3   2      10005.14       9941.07       190.51 o
  -3   3   2         38.07         51.56         4.81 o
  -2   3   2         47.08         38.92         3.26 o
  -1   3   2       6851.74       7585.38       129.78 o
   0   3   2       8070.04       7536.70        53.38 o
   1   3   2       3041.88       2984.50        20.30 o
   2   3   2       3506.31       3490.37        25.68 o
   3   3   2         54.09         49.63         3.87 o
   4   3   2       1879.71       1801.25        43.32 o
   5   3   2         92.71        102.01         6.18 o
   6   3   2        138.19        123.85         7.98 o
   7   3   2         26.01         21.83         4.69 o
   8   3   2        176.25        198.77        16.02 o
  -8   4   2        133.93        121.51         8.04 o
  -7   4   2        186.17        170.90         9.02 o
  -6   4   2        200.26        198.35         7.81 o
  -5   4   2          0.22          3.83         3.92 o
  -4   4   2       7220.94       7359.25       173.00 o
  -3   4   2       2474.89       2518.41        80.76 o
  -2   4   2        486.67        589.44         8.81 o
  -1   4   2       2805.17       3093.04       106.16 o
   0   4   2         56.39         50.35         4.93 o
   1   4   2       2233.91       2288.01        15.11 o
   2   4   2       2549.79       2698.48        27.85 o
   3   4   2       3057.82       3194.11        92.76 o
   4   4   2        771.68        773.54        20.76 o
   5   4   2          7.09          8.62         2.52 o
   6   4   2         56.84         53.43         6.53 o
   7   4   2         28.43         30.92         5.10 o
   8   4   2         44.99         39.85         7.92 o
  -8   5   2          1.10          5.60         3.69 o
  -7   5   2         39.75         32.71         4.52 o
  -6   5   2        119.58        107.56         5.87 o
  -5   5   2        385.55        379.06        23.21 o
  -4   5   2        635.46        580.25        30.29 o
  -3   5   2       6428.72       6673.27       192.82 o
  -2   5   2       1977.09       1924.37        22.31 o
  -1   5   2       1011.75        939.24        17.45 o
   0   5   2       1581.08       1633.65        27.19 o
   1   5   2       4399.71       4373.95        22.34 o
   2   5   2       4198.73       4563.78        52.39 o
   3   5   2       1866.21       1847.21        26.68 o
   4   5   2        152.31        145.55         9.42 o
   5   5   2          0.84          0.91         2.30 o
   6   5   2          8.98          4.50         3.44 o
   7   5   2        149.06        155.67         9.75 o
   8   5   2         17.23         17.44         5.57 o
  -8   6   2        231.58        267.58        13.66 o
  -7   6   2         57.71         62.19         5.72 o
  -6   6   2        628.08        559.94        15.37 o
  -5   6   2        472.91        451.57        38.25 o
  -4   6   2        640.02        729.93        50.18 o
  -3   6   2        684.45        671.00        43.41 o
  -2   6   2       4236.79       4153.79        31.50 o
  -1   6   2       2911.22       2680.72        35.82 o
   0   6   2       1091.99       1034.62        22.74 o
   1   6   2        684.75        595.28         7.83 o
   2   6   2       3584.21       3794.92        32.91 o
   3   6   2        838.67        835.74        18.26 o
   4   6   2         85.17         69.75         6.88 o
   5   6   2        209.02        183.34        10.75 o
   6   6   2         52.15         48.81         6.24 o
   7   6   2         26.75         29.48         4.91 o
   8   6   2         38.13         43.37         6.98 o
  -8   7   2        203.49        219.03        12.33 o
  -7   7   2        145.22        125.78         7.98 o
  -6   7   2        235.54        232.57        13.58 o
  -5   7   2         24.82         31.95         6.81 o
  -4   7   2       1378.00       1447.75        87.91 o
  -3   7   2         52.38         53.70         5.10 o
  -2   7   2       1967.24       2081.05        22.51 o
  -1   7   2        162.39        151.25         9.23 o
   0   7   2       5163.78       4892.91        53.32 o
   1   7   2         82.62        105.13         3.53 o
   2   7   2        243.93        183.41         6.29 o
   3   7   2        628.41        752.37        17.69 o
   4   7   2       1186.25       1148.38        32.43 o
   5   7   2         25.00         31.29         5.47 o
   6   7   2         77.36         66.00         6.78 o
   7   7   2         17.22         16.09         4.02 o
   8   7   2        211.47        253.14        15.17 o
  -8   8   2        109.40        106.84         8.70 o
  -7   8   2        323.31        305.24        11.83 o
  -6   8   2         13.21          7.24         3.20 o
  -5   8   2        957.04        875.55        53.65 o
  -4   8   2       1250.80       1254.66        39.33 o
  -3   8   2       4952.59       4868.02        68.57 o
  -2   8   2       3451.17       3357.94        34.24 o
  -1   8   2        606.09        489.83        17.30 o
   0   8   2        262.77        240.31        12.62 o
   1   8   2        549.58        590.15        15.44 o
   2   8   2        404.39        454.59        10.14 o
   3   8   2        387.53        438.56        13.88 o
   4   8   2          4.44          7.88         7.38 o
   5   8   2        345.14        305.25        13.64 o
   6   8   2        200.13        169.16        10.59 o
   7   8   2        383.07        379.09        17.38 o
  -8   9   2         44.36         45.59         5.97 o
  -7   9   2          2.40          2.74         2.90 o
  -6   9   2         50.89         61.89         9.06 o
  -5   9   2        207.77        214.43        19.30 o
  -4   9   2        297.01        280.57        19.11 o
  -3   9   2       3223.00       3529.44        59.98 o
  -2   9   2       2736.42       2688.77        32.30 o
  -1   9   2       5172.21       5078.35        60.19 o
   0   9   2         17.86         33.61         6.02 o
   1   9   2        428.46        573.52        16.26 o
   2   9   2        163.43        164.17         6.38 o
   3   9   2        932.82        975.00        29.41 o
   4   9   2         30.77         37.60         5.98 o
   5   9   2         49.05         40.14         7.22 o
   6   9   2          2.00          5.27         3.52 o
   7   9   2        257.23        285.67        14.97 o
  -8  10   2         50.85         59.36         9.84 o
  -7  10   2         17.90         14.08         3.76 o
  -6  10   2         81.78         68.40         8.80 o
  -5  10   2         12.22         17.97         4.93 o
  -4  10   2         75.57         67.91        10.12 o
  -3  10   2         29.47         32.59         7.00 o
  -2  10   2       7479.45       7426.59        56.71 o
  -1  10   2       4914.78       5063.10        63.50 o
   0  10   2       3632.60       3348.91        51.84 o
   1  10   2        635.52        790.77        15.31 o
   2  10   2        803.76        840.08        35.44 o
   3  10   2         11.55         10.16         3.07 o
   4  10   2       2341.09       2371.09        43.92 o
   5  10   2        144.14        117.13        10.86 o
   6  10   2        246.46        233.77        15.03 o
   7  10   2         25.42         22.81         5.07 o
  -8  11   2          6.50         11.23         5.74 o
  -7  11   2          1.38          4.73         4.13 o
  -6  11   2        408.96        357.46        18.58 o
  -5  11   2        192.52        183.41        10.12 o
  -4  11   2         61.85         65.36        10.37 o
  -3  11   2        686.43        666.05        26.86 o
  -2  11   2         92.04         89.79         6.80 o
  -1  11   2          4.76         18.46         5.29 o
   0  11   2       1702.15       1762.40        39.40 o
   1  11   2       1205.04       1167.42        20.69 o
   2  11   2        360.81        337.13        19.09 o
   3  11   2        279.79        329.79        27.20 o
   4  11   2          0.52          1.34         3.17 o
   5  11   2        639.14        607.60        23.66 o
   6  11   2          8.80         11.56         4.82 o
   7  11   2         94.85         96.64         8.27 o
  -8  12   2          0.75         -3.44         4.61 o
  -7  12   2        375.13        422.55        17.98 o
  -6  12   2          3.05         10.95         7.47 o
  -5  12   2          0.89          9.81         4.67 o
  -4  12   2        460.52        448.94        25.00 o
  -3  12   2         23.59         25.76         6.77 o
  -2  12   2       1697.66       1754.36        29.34 o
  -1  12   2        495.57        432.80        20.37 o
   0  12   2         45.61         43.43         7.26 o
   1  12   2        152.80        171.98         7.68 o
   2  12   2         29.82         23.37         4.26 o
   3  12   2          6.05         24.33        21.79 o
   4  12   2        601.93        649.05        53.09 o
   5  12   2         50.32         70.01        16.58 o
   6  12   2        100.02        119.61        10.83 o
   7  12   2         82.60         59.93        14.67 o
  -8  13   2         42.67         37.42         7.77 o
  -7  13   2        156.12        137.87        16.53 o
  -6  13   2        267.23        253.21        22.56 o
  -5  13   2         35.19         32.98         5.93 o
  -4  13   2        677.50        676.92        30.65 o
  -3  13   2         17.28         22.26         5.98 o
  -2  13   2        455.34        477.76        15.92 o
  -1  13   2       2216.55       2270.33        48.41 o
   0  13   2       3260.30       3120.75        40.26 o
   1  13   2          8.07         15.47         4.14 o
   2  13   2        531.18        538.54        18.00 o
   3  13   2         77.82         74.99        11.52 o
   4  13   2        274.69        285.46        15.26 o
   5  13   2        232.26        233.92        15.75 o
   6  13   2         12.53         14.02         5.05 o
   7  13   2          2.93          8.45         5.57 o
  -8  14   2         83.32         88.67        10.46 o
  -7  14   2         23.84         24.29         8.20 o
  -6  14   2        331.47        341.76        26.09 o
  -5  14   2         10.08         14.79         4.22 o
  -4  14   2         48.06         42.61         6.13 o
  -3  14   2         17.25         20.36         6.55 o
  -2  14   2         34.13         36.60         5.11 o
  -1  14   2       1829.68       1784.66        44.93 o
   0  14   2        316.07        279.15        12.67 o
   1  14   2        290.89        299.56        10.91 o
   2  14   2         19.90         14.28         3.83 o
   3  14   2         68.16         70.51         6.57 o
   4  14   2        315.17        306.59        18.08 o
   5  14   2         58.43         45.40        11.16 o
   6  14   2        213.71        244.76        16.99 o
   7  14   2          1.31          1.13         5.01 o
  -8  15   2         13.52         12.46         5.21 o
  -7  15   2          4.29          4.99         6.32 o
  -6  15   2         46.07         41.15        10.42 o
  -5  15   2        515.18        485.39        28.72 o
  -4  15   2          1.07         -0.19         2.72 o
  -3  15   2        736.94        673.55        28.82 o
  -2  15   2         62.94         62.84         6.91 o
  -1  15   2         78.98         83.84         7.67 o
   0  15   2        401.07        404.63        15.81 o
   1  15   2       3484.53       3599.79       178.92 o
   2  15   2       1644.94       1594.59        68.84 o
   3  15   2       2896.11       3064.27        46.75 o
   4  15   2          2.06          8.67         5.11 o
   5  15   2         42.19         61.51        11.68 o
   6  15   2         15.16         11.84         7.21 o
   7  15   2         81.06         90.06         9.63 o
  -8  16   2         27.56         43.12         6.13 o
  -7  16   2         51.22         52.19        10.25 o
  -6  16   2         73.97         82.44        13.38 o
  -5  16   2         13.46         16.54         6.98 o
  -4  16   2         12.45         10.33         3.92 o
  -3  16   2        592.18        617.65        17.27 o
  -2  16   2        108.57         93.04         7.92 o
  -1  16   2       1388.99       1329.85        30.27 o
   0  16   2          9.23         10.66         3.70 o
   1  16   2          0.46          0.48         2.97 o
   2  16   2        169.98        162.77         9.23 o
   3  16   2       1479.00       1540.36        64.44 o
   4  16   2        316.96        329.39        13.56 o
   5  16   2        178.96        171.97        17.79 o
   6  16   2          3.71         -0.49         5.51 o
   7  16   2          4.44          4.48         4.05 o
  -7  17   2          8.17         13.40         6.62 o
  -6  17   2         19.86         22.37         8.94 o
  -5  17   2        211.27        208.08        19.27 o
  -4  17   2        895.62        927.78        40.29 o
  -3  17   2         63.94         68.04         6.59 o
  -2  17   2        756.61        728.80        16.79 o
  -1  17   2         22.72         21.63         3.84 o
   0  17   2          6.03         12.26         3.97 o
   1  17   2        579.09        586.60        20.65 o
   2  17   2        746.82        789.31        20.51 o
   3  17   2        529.00        467.89        28.34 o
   4  17   2        331.95        364.75        14.36 o
   5  17   2         72.11         92.39        13.58 o
   6  17   2         54.28         64.42         9.99 o
  -7  18   2         62.11         74.14        10.27 o
  -6  18   2         12.65         21.26         6.73 o
  -5  18   2          0.83          6.15         7.28 o
  -4  18   2       1344.61       1311.04        56.50 o
  -3  18   2        686.28        710.61        31.05 o
  -2  18   2         22.85         14.80         4.36 o
  -1  18   2       1323.84       1336.46        29.01 o
   0  18   2         71.45         64.56         5.58 o
   1  18   2        222.82        214.34         9.27 o
   2  18   2        415.26        393.42        18.05 o
   3  18   2        386.52        366.75        17.63 o
   4  18   2         34.44         32.37         5.45 o
   5  18   2        348.71        388.03        24.39 o
   6  18   2         40.66         50.31         8.50 o
  -7  19   2         17.38         19.81         6.08 o
  -6  19   2         12.84         15.67         4.21 o
  -5  19   2        225.13        233.03        19.29 o
  -4  19   2        553.07        536.99        21.64 o
  -3  19   2          7.84          8.91         5.86 o
  -2  19   2         22.46         14.58         3.82 o
  -1  19   2          0.54          3.20         2.43 o
   0  19   2        503.58        492.27        12.50 o
   1  19   2        213.09        193.33         9.15 o
   2  19   2       1948.09       1982.36        40.79 o
   3  19   2        274.53        261.70        15.22 o
   4  19   2        109.21        100.16        15.23 o
   5  19   2          6.55          9.77         6.57 o
   6  19   2          1.73          5.38         4.16 o
  -7  20   2         19.05         17.61         4.74 o
  -6  20   2         17.73         11.09         3.61 o
  -5  20   2          5.03          0.73        11.29 o
  -4  20   2          2.10          2.99         3.85 o
  -3  20   2          0.01         -3.04         3.79 o
  -2  20   2       2284.04       2227.62        43.52 o
  -1  20   2         18.04         20.43         3.04 o
   0  20   2        159.23        129.63         6.89 o
   1  20   2        213.77        208.73         9.68 o
   2  20   2        323.29        340.70        25.05 o
   3  20   2          1.79         -0.85         6.81 o
   4  20   2        806.39        862.54        36.87 o
   5  20   2          1.06         -3.78         4.69 o
  -6  21   2         76.13         85.17         6.76 o
  -5  21   2        132.24        143.67        10.37 o
  -4  21   2        179.18        159.73        11.88 o
  -3  21   2          9.03          9.23         4.45 o
  -2  21   2         63.57         60.85         8.07 o
  -1  21   2        233.15        242.58        13.52 o
   0  21   2        419.00        389.45        15.01 o
   1  21   2       1159.91       1192.97        32.34 o
   2  21   2       1921.49       1866.32        57.00 o
   3  21   2         95.69         90.78         9.43 o
   4  21   2          9.42          8.96         6.36 o
   5  21   2         24.22         29.57         4.43 o
  -6  22   2         28.59         25.16         6.21 o
  -5  22   2         48.91         66.18        11.14 o
  -4  22   2        107.29        110.52         9.97 o
  -3  22   2          3.95          6.25         5.40 o
  -2  22   2         62.78         45.83        10.14 o
  -1  22   2       2228.83       2207.91       159.86 o
   0  22   2          7.06          9.24         4.33 o
   1  22   2        155.28        163.78        11.93 o
   2  22   2        126.47        131.95        11.42 o
   3  22   2         57.45         62.87         7.98 o
   4  22   2         42.96         51.95         9.56 o
   5  22   2        345.63        357.67        17.13 o
  -6  23   2         40.56         42.78         5.98 o
  -5  23   2         49.53         49.61         4.67 o
  -4  23   2        323.33        336.25        12.65 o
  -3  23   2         33.10         35.52         6.71 o
  -2  23   2         18.16         17.11         5.36 o
  -1  23   2        254.39        261.99        11.75 o
   0  23   2         64.23         58.00         7.32 o
   1  23   2          1.15          5.46         3.11 o
   2  23   2        433.91        423.32        18.85 o
   3  23   2         12.08         10.52         7.30 o
   4  23   2         41.08         56.39         9.01 o
   5  23   2          0.03         -3.88         3.88 o
  -5  24   2        112.23        116.08         7.56 o
  -4  24   2        135.55        150.75         9.97 o
  -3  24   2        158.58        167.50        11.75 o
  -2  24   2        883.24        885.41        26.60 o
  -1  24   2         68.32         79.53         6.77 o
   0  24   2         44.16         45.74         7.21 o
   1  24   2         28.20         31.69         5.72 o
   2  24   2          0.22         -0.49         6.96 o
   3  24   2         20.12         20.51         7.36 o
   4  24   2         53.43         63.82         8.94 o
  -5  25   2         50.74         49.02         6.52 o
  -4  25   2          0.10         -0.45         5.51 o
  -3  25   2        141.60        139.36        24.78 o
  -2  25   2        225.90        225.90        16.26 o
  -1  25   2         10.24          5.32         4.26 o
   0  25   2        156.78        147.35        18.07 o
   1  25   2        931.71        946.84        25.65 o
   2  25   2        172.80        177.54        16.74 o
   3  25   2         21.99         24.37         7.77 o
   4  25   2        127.77        138.90        10.98 o
  -4  26   2         84.02         91.78        10.46 o
  -3  26   2         31.34         31.43         5.85 o
  -2  26   2         50.27         45.57         6.81 o
  -1  26   2        689.24        676.19        21.40 o
   0  26   2        254.08        262.77        18.13 o
   1  26   2         34.00         35.08         5.62 o
   2  26   2        102.00        104.72        12.58 o
   3  26   2        286.17        305.17        18.12 o
   4  26   2         57.10         55.49         9.61 o
  -4  27   2         77.13         72.88         6.01 o
  -3  27   2         25.88         18.40         7.11 o
  -2  27   2        141.99        143.09         9.85 o
  -1  27   2          3.11         -0.65         2.68 o
   0  27   2        267.25        287.92        13.35 o
   1  27   2         47.13         44.50         5.59 o
   2  27   2         91.00         95.84        11.29 o
   3  27   2         21.27         28.77         6.42 o
  -4  28   2         25.63         23.31         4.50 o
  -3  28   2        285.64        289.91        15.97 o
  -2  28   2         11.44          7.87         3.60 o
  -1  28   2        279.61        345.22        13.14 o
   0  28   2         17.01         26.15         4.47 o
   1  28   2          7.14         12.68         6.06 o
   2  28   2         42.99         52.45         8.22 o
   3  28   2          8.81          8.26         3.91 o
  -3  29   2         40.60         27.58         5.34 o
  -2  29   2          2.03          2.60         4.48 o
  -1  29   2         77.17         55.72         7.02 o
   0  29   2         43.49         37.20         5.74 o
   1  29   2         39.45         48.22         7.24 o
   2  29   2         25.92         29.56         5.59 o
  -2  30   2        199.28        175.00        10.28 o
  -1  30   2          6.04         -2.90         2.99 o
   1  30   2         49.44         42.84         5.38 o
  -9   0   3        245.22        275.04        17.74 o
  -7   0   3          3.45         13.29         7.30 o
  -5   0   3         77.97         64.17         9.61 o
  -3   0   3         45.74         93.07         8.26 o
  -1   0   3         54.65         79.98         5.04 o
   1   0   3       7136.91       7535.95        67.78 o
   3   0   3       2857.96       2805.60        49.73 o
   5   0   3         29.11         27.73         6.04 o
   7   0   3          3.11          1.20         5.23 o
  -9   1   3         21.16         31.46         5.28 o
  -8   1   3         87.83         71.66         8.72 o
  -7   1   3        379.33        357.39        18.23 o
  -6   1   3       1437.69       1357.51        21.74 o
  -5   1   3        893.68        863.39        23.52 o
  -4   1   3          5.86         11.64         5.57 o
  -3   1   3       1178.29       1350.22        35.06 o
  -2   1   3        571.38        632.97         9.20 o
  -1   1   3         47.59         60.14         3.97 o
   0   1   3      25337.16      24435.52       202.47 o
   1   1   3        293.02        286.05         9.35 o
   2   1   3       6433.73       6351.07        48.44 o
   3   1   3        475.67        494.93        11.82 o
   4   1   3         45.69         40.79         7.81 o
   5   1   3         50.91         45.26         5.47 o
   6   1   3       1123.15       1029.25        22.00 o
   7   1   3         60.35         69.59         8.52 o
  -9   2   3          6.71         17.16         5.89 o
  -8   2   3         70.43         65.30         8.40 o
  -7   2   3          7.12          2.40         4.59 o
  -6   2   3          3.79          2.14         2.53 o
  -5   2   3        585.09        530.69        18.67 o
  -4   2   3        506.59        588.90        16.77 o
  -3   2   3        332.12        306.53        15.27 o
  -2   2   3         35.18         54.69         2.05 o
  -1   2   3        442.79        443.65        13.14 o
   0   2   3       8385.84       8059.39        61.58 o
   1   2   3          7.87         10.20         4.01 o
   2   2   3        928.56        927.72        14.82 o
   3   2   3          1.20         -2.47         2.47 o
   4   2   3         66.01         44.12         7.49 o
   5   2   3          2.35          5.24         3.55 o
   6   2   3         45.67         46.60         6.34 o
   7   2   3        166.00        177.15        12.59 o
  -9   3   3         52.93         56.87         8.28 o
  -8   3   3         38.86         35.91         7.00 o
  -7   3   3        152.26        140.82        11.84 o
  -6   3   3        245.14        242.86         8.47 o
  -5   3   3        985.40        891.53        41.91 o
  -4   3   3         18.48         17.42         4.00 o
  -3   3   3       2350.24       2523.00        27.54 o
  -2   3   3       7399.21       7449.89        69.46 o
  -1   3   3       1365.85       1397.01        25.48 o
   0   3   3       2291.80       2231.78        33.46 o
   1   3   3       2967.59       3052.29        30.16 o
   2   3   3       1498.60       1485.69        19.02 o
   3   3   3        828.46        821.14        56.91 o
   4   3   3          0.52          6.91         4.87 o
   5   3   3          2.82          4.63         4.24 o
   6   3   3         17.37         19.83         4.78 o
   7   3   3        204.46        214.29        13.61 o
  -9   4   3        104.02        115.93        10.91 o
  -8   4   3        139.91        165.61        12.02 o
  -7   4   3        116.38        105.26         8.20 o
  -6   4   3         58.64         43.77         4.41 o
  -5   4   3        215.56        195.34        11.68 o
  -4   4   3       1523.47       1580.05        54.77 o
  -3   4   3       5323.74       5612.28        34.18 o
  -2   4   3       2021.82       2020.02        44.02 o
  -1   4   3        351.77        338.57        21.90 o
   0   4   3       5287.16       5193.10        53.22 o
   1   4   3         79.15         71.32         6.96 o
   2   4   3        540.05        579.73        20.30 o
   3   4   3       5663.25       5892.16       327.64 o
   4   4   3         14.21         17.09         5.48 o
   5   4   3        131.15        116.10         8.88 o
   6   4   3         15.56         13.59         4.13 o
   7   4   3         85.67        100.55         9.28 o
  -9   5   3          0.10         -0.98         3.99 o
  -8   5   3         36.68         31.01         6.16 o
  -7   5   3         10.72         25.86         4.64 o
  -6   5   3       1424.50       1389.82        23.71 o
  -5   5   3         99.64        110.38        15.48 o
  -4   5   3         26.50         27.23         5.63 o
  -3   5   3         14.14         13.40         2.16 o
  -2   5   3       1389.78       1681.86        17.85 o
  -1   5   3        179.76        212.56         6.74 o
   0   5   3       1020.63       1106.62        25.46 o
   1   5   3       3016.93       3424.72        47.45 o
   2   5   3       1559.75       1614.00        34.94 o
   3   5   3       1050.71       1083.34        57.52 o
   4   5   3        208.42        185.95         9.78 o
   5   5   3        189.48        157.96        10.21 o
   6   5   3        157.70        154.54        10.21 o
   7   5   3          1.32          2.29         2.95 o
  -9   6   3         12.49         14.68         4.38 o
  -8   6   3         72.43         68.08         6.48 o
  -7   6   3          2.60          0.56         3.71 o
  -6   6   3        100.37         93.38         8.31 o
  -5   6   3       1150.35        986.39        93.04 o
  -4   6   3        862.62        886.82        78.69 o
  -3   6   3       1831.30       2055.73        46.06 o
  -2   6   3        213.55        193.25         7.28 o
  -1   6   3        374.67        355.77        14.17 o
   0   6   3       1915.44       2055.77        36.19 o
   1   6   3        477.17        561.83        20.19 o
   2   6   3         97.23         79.41         8.54 o
   3   6   3        602.14        596.86        36.21 o
   4   6   3       1283.26       1252.25        25.06 o
   5   6   3       1140.23       1058.24        25.62 o
   6   6   3          7.80          9.74         3.85 o
   7   6   3         15.66         11.84         3.74 o
  -8   7   3         24.27         16.36         3.95 o
  -7   7   3         25.41         35.88         6.82 o
  -6   7   3        359.02        310.69        13.85 o
  -5   7   3       1029.21       1104.95        84.36 o
  -4   7   3       1130.92       1289.93       139.28 o
  -3   7   3       3057.81       3321.22       159.09 o
  -2   7   3        153.66        191.42        11.23 o
  -1   7   3         59.46         92.10         7.92 o
   0   7   3        913.18        889.89        24.75 o
   1   7   3       1595.81       1483.81        23.03 o
   2   7   3        409.34        421.14        18.93 o
   3   7   3       1135.33       1154.47        32.62 o
   4   7   3        492.86        506.19        16.28 o
   5   7   3        132.55        116.30         8.87 o
   6   7   3         52.88         57.06         6.50 o
   7   7   3        271.65        273.95        14.17 o
  -8   8   3         53.45         69.72         7.45 o
  -7   8   3         44.68         41.49         7.07 o
  -6   8   3         83.60         83.38         7.60 o
  -5   8   3         53.86         62.43        11.44 o
  -4   8   3         10.41          7.83         3.23 o
  -3   8   3        309.28        310.89        16.38 o
  -2   8   3       8494.29       8298.45       138.66 o
  -1   8   3          4.34          6.64         3.80 o
   0   8   3        602.80        620.97        21.47 o
   1   8   3        278.94        310.69        13.01 o
   2   8   3        437.15        401.33        19.04 o
   3   8   3        470.50        383.40        19.64 o
   4   8   3       2119.00       2052.16        33.01 o
   5   8   3         62.83         47.03         7.88 o
   6   8   3         19.98          8.91         4.32 o
   7   8   3          4.57         12.36         4.25 o
  -8   9   3         11.12          8.25         3.55 o
  -7   9   3         97.13         82.64         9.38 o
  -6   9   3        970.37        873.29        39.02 o
  -5   9   3       1861.89       1845.71        73.68 o
  -4   9   3        169.72        134.06        14.03 o
  -3   9   3         50.65         52.64         5.26 o
  -2   9   3         30.04         26.05         4.08 o
  -1   9   3        616.16        521.11        20.06 o
   0   9   3       1091.77        991.72        28.32 o
   1   9   3       2033.15       2209.18       104.13 o
   2   9   3       7001.90       7011.16        82.72 o
   3   9   3        166.34        189.61        14.35 o
   4   9   3          0.18          3.34         2.46 o
   5   9   3        108.64        115.63        11.17 o
   6   9   3         33.70         33.30         6.68 o
   7   9   3         37.34         39.46         5.96 o
  -8  10   3          0.01          4.84         6.05 o
  -7  10   3        139.86        153.77        12.27 o
  -6  10   3        211.69        201.74        19.95 o
  -5  10   3        216.25        202.37        10.38 o
  -4  10   3        768.00        645.94        30.31 o
  -3  10   3         47.95         63.42         6.04 o
  -2  10   3         48.14         53.12         5.48 o
  -1  10   3         26.95         40.64         6.72 o
   0  10   3        856.48        873.03        27.89 o
   1  10   3        101.48        120.56        10.31 o
   2  10   3        365.27        387.76        20.12 o
   3  10   3        258.44        284.13        17.86 o
   4  10   3          4.73         10.33         3.77 o
   5  10   3        354.32        332.20        18.04 o
   6  10   3         48.75         50.82         7.54 o
   7  10   3          0.76          0.85         3.01 o
  -8  11   3         98.66        102.29         8.04 o
  -7  11   3         76.29         76.53        13.26 o
  -6  11   3        548.11        526.55        30.78 o
  -5  11   3        305.05        340.74        13.73 o
  -4  11   3        740.90        693.61        31.48 o
  -3  11   3        624.40        695.55        50.49 o
  -2  11   3        522.01        557.36        16.80 o
  -1  11   3         48.02         59.28         8.00 o
   0  11   3       5518.80       5215.98        71.93 o
   1  11   3        476.64        501.02        22.19 o
   2  11   3        254.40        248.03        16.94 o
   3  11   3        199.03        197.15        15.27 o
   4  11   3         84.26         85.06         7.55 o
   5  11   3          4.73          9.93         6.57 o
   6  11   3        231.15        233.85        14.12 o
   7  11   3        104.38        119.77         8.27 o
  -8  12   3          2.55          1.95         6.15 o
  -7  12   3         12.70          1.24         6.42 o
  -6  12   3        265.07        261.14        22.01 o
  -5  12   3         20.11         23.77         4.23 o
  -4  12   3         32.17         33.55         7.43 o
  -3  12   3          4.33          5.00         2.61 o
  -2  12   3         22.47         22.54         4.15 o
  -1  12   3         28.20         21.17         5.81 o
   0  12   3        121.46         94.77        10.78 o
   1  12   3       1274.62       1315.95        78.61 o
   2  12   3         89.07         83.88        10.40 o
   3  12   3         11.77         12.83         3.31 o
   4  12   3        266.34        269.15        12.51 o
   5  12   3          9.66          4.10         3.86 o
   6  12   3          4.41          8.74         4.57 o
   7  12   3          3.73          3.80         2.84 o
  -8  13   3          6.26          1.39         4.61 o
  -7  13   3          8.74          6.34         6.76 o
  -6  13   3         99.27        115.54        14.28 o
  -5  13   3        734.51        721.46        24.55 o
  -4  13   3        130.94        120.46         9.84 o
  -3  13   3        875.51        972.36        99.87 o
  -2  13   3          0.04          0.52         2.72 o
  -1  13   3       1151.92       1174.77        36.29 o
   0  13   3         95.48         81.91         6.97 o
   1  13   3       1574.11       1613.56       134.71 o
   2  13   3        171.22        153.84        14.35 o
   3  13   3         65.77         62.13         5.54 o
   4  13   3        104.59        107.74         8.10 o
   5  13   3         30.47         37.97         5.13 o
   6  13   3        280.25        295.98        14.37 o
   7  13   3        110.37        129.40        11.30 o
  -8  14   3         20.26         28.98         6.94 o
  -7  14   3         12.59         11.74         7.13 o
  -6  14   3         44.39         59.40        10.80 o
  -5  14   3         33.54         43.73         9.37 o
  -4  14   3        454.47        460.87        18.92 o
  -3  14   3       2685.91       2756.56       162.31 o
  -2  14   3         64.99         60.72         6.57 o
  -1  14   3       1029.24        985.46        34.22 o
   0  14   3        393.34        359.08        14.65 o
   1  14   3        103.23         89.05        11.23 o
   2  14   3         17.36         16.80         4.97 o
   3  14   3        926.81        958.70        27.28 o
   4  14   3          2.69         -4.63         4.63 o
   5  14   3        356.03        352.66        13.63 o
   6  14   3         13.50         12.51         4.00 o
  -8  15   3         53.93         53.43         7.88 o
  -7  15   3          7.28          5.51         6.00 o
  -6  15   3        325.34        371.72        24.30 o
  -5  15   3          1.88         -6.32         6.32 o
  -4  15   3       1151.68       1110.82        29.53 o
  -3  15   3        150.60        185.30        11.64 o
  -2  15   3         32.97         38.99         5.43 o
  -1  15   3         23.87         26.08         7.24 o
   0  15   3       1843.50       1751.71        42.17 o
   1  15   3         82.00         88.70        11.68 o
   2  15   3        909.99        854.54        20.37 o
   3  15   3         19.00         20.11         7.00 o
   4  15   3         85.22         84.46         9.05 o
   5  15   3          0.64          5.16         4.32 o
   6  15   3        268.57        306.96        19.96 o
  -8  16   3         83.43         91.95         8.65 o
  -7  16   3        142.77        150.21        15.03 o
  -6  16   3         10.53         18.81         9.04 o
  -5  16   3        522.23        473.09        28.25 o
  -4  16   3       1600.01       1620.17        47.12 o
  -3  16   3        912.35        892.77        21.06 o
  -2  16   3         54.28         45.44         6.19 o
  -1  16   3       2017.24       1800.86        35.41 o
   0  16   3        169.09        186.47        11.30 o
   1  16   3        926.38        887.28        50.57 o
   2  16   3        428.73        429.28        14.85 o
   3  16   3        290.98        283.11        15.45 o
   4  16   3         29.30         52.32         7.60 o
   5  16   3        203.63        220.52        12.77 o
   6  16   3          0.41         -4.35         5.12 o
  -7  17   3          7.92          5.83         5.70 o
  -6  17   3         21.45         27.94         5.51 o
  -5  17   3        163.62        149.89        16.10 o
  -4  17   3        225.39        218.50        14.26 o
  -3  17   3         11.12         12.85         5.41 o
  -2  17   3         60.21         69.66         5.28 o
  -1  17   3        230.03        210.54        10.41 o
   0  17   3       1122.34       1080.99        21.68 o
   1  17   3       1814.13       1755.45        46.80 o
   2  17   3        993.32        977.86        23.30 o
   3  17   3         46.92         53.27        10.93 o
   4  17   3        908.91        980.01        27.79 o
   5  17   3          1.70          3.98         4.46 o
   6  17   3          9.06         12.10         5.06 o
  -7  18   3          5.24          4.40         5.31 o
  -6  18   3          0.45         -1.99         3.95 o
  -5  18   3         36.20         48.49        10.16 o
  -4  18   3         40.78         38.74         6.40 o
  -3  18   3        255.61        266.53        16.03 o
  -2  18   3       1172.37       1155.27        18.97 o
  -1  18   3         76.87         73.83         4.49 o
   0  18   3         19.55         18.17         2.97 o
   1  18   3        307.79        312.81        11.17 o
   2  18   3        171.81        154.84        10.14 o
   3  18   3         16.05          6.40         6.10 o
   4  18   3         33.65         36.41         6.39 o
   5  18   3         48.24         47.37         7.05 o
   6  18   3         10.20          7.26         4.16 o
  -7  19   3         31.04         29.48         6.66 o
  -6  19   3         22.68         17.42         4.56 o
  -5  19   3         37.28         27.36         8.32 o
  -4  19   3        367.61        336.24        18.39 o
  -3  19   3          0.99          2.93         3.28 o
  -2  19   3        277.01        251.81        10.51 o
  -1  19   3        629.85        625.49        14.01 o
   0  19   3        616.53        570.61        13.45 o
   1  19   3         15.34         13.26         3.76 o
   2  19   3        740.35        697.60        24.48 o
   3  19   3         52.38         61.39        12.23 o
   4  19   3          0.81          8.02         6.81 o
   5  19   3         11.97         15.88         4.09 o
  -7  20   3        163.83        183.46        12.16 o
  -6  20   3         15.53         15.22         4.44 o
  -5  20   3         80.05         71.75        11.02 o
  -4  20   3         56.65         49.75         7.36 o
  -3  20   3        684.34        623.43        23.36 o
  -2  20   3          4.26         -3.24         3.84 o
  -1  20   3        361.01        345.54        10.71 o
   0  20   3         39.78         32.46         4.94 o
   1  20   3         12.55         13.99         4.35 o
   2  20   3        240.96        221.95        20.04 o
   3  20   3        159.36        143.80        16.42 o
   4  20   3        165.33        189.02        16.47 o
   5  20   3        309.26        369.23        18.53 o
  -7  21   3         99.48        101.73         7.92 o
  -6  21   3         62.07         64.88         6.49 o
  -5  21   3        100.69         87.53        11.70 o
  -4  21   3        223.98        243.45        14.34 o
  -3  21   3          6.16          2.84         3.86 o
  -2  21   3        108.82         91.65         9.43 o
  -1  21   3        293.71        278.71        12.23 o
   0  21   3        355.36        337.33        16.65 o
   1  21   3        904.92        860.82        48.36 o
   2  21   3        593.00        565.67        31.22 o
   3  21   3         23.13         29.92         8.34 o
   4  21   3         30.57         37.91         7.98 o
   5  21   3          8.16         15.09         5.34 o
  -6  22   3          1.72         -1.91         2.47 o
  -5  22   3          1.52          3.75         3.98 o
  -4  22   3         52.76         42.54         9.26 o
  -3  22   3          9.03          3.93         4.26 o
  -2  22   3        888.06        877.29        27.24 o
  -1  22   3        254.38        236.51        14.55 o
   0  22   3         43.02         40.46         6.65 o
   1  22   3         96.55        102.55         9.33 o
   2  22   3        154.10        142.31        16.38 o
   3  22   3         15.53         17.63         8.24 o
   4  22   3        346.47        383.41        20.61 o
  -6  23   3         61.42         59.50         7.11 o
  -5  23   3        256.82        297.74        12.90 o
  -4  23   3         45.58         35.09         7.57 o
  -3  23   3        401.21        391.37        25.46 o
  -2  23   3         54.63         39.06        10.10 o
  -1  23   3        733.40        802.30        44.43 o
   0  23   3        462.00        463.11        19.37 o
   1  23   3        224.15        220.79        13.37 o
   2  23   3          2.59          2.54         6.15 o
   3  23   3         12.30         12.95         6.96 o
   4  23   3        124.05        154.44        12.43 o
  -5  24   3         11.36          4.56         2.88 o
  -4  24   3        286.13        296.85        13.95 o
  -3  24   3        219.79        207.08        13.10 o
  -2  24   3        121.05        110.58         9.89 o
  -1  24   3         96.38        112.83         7.69 o
   0  24   3         42.73         32.49         6.31 o
   1  24   3        373.82        386.92        16.69 o
   2  24   3        246.31        263.32        20.68 o
   3  24   3         53.72         63.44        10.69 o
   4  24   3         31.15         28.88         6.40 o
  -5  25   3          8.10          5.96         2.16 o
  -4  25   3        478.61        512.43        21.26 o
  -3  25   3          0.71          1.13         3.78 o
  -2  25   3        164.61        161.09        11.34 o
  -1  25   3          8.67          4.11         3.42 o
   0  25   3         40.03         54.23         6.98 o
   1  25   3          7.23          5.78         5.31 o
   2  25   3        262.39        266.28        19.51 o
   3  25   3          2.02          5.14         5.31 o
   4  25   3          5.38          2.75         3.48 o
  -5  26   3         55.74         49.98         5.94 o
  -4  26   3          0.83          0.58         5.08 o
  -3  26   3         60.09         63.10         7.05 o
  -2  26   3         96.97         95.58         8.56 o
  -1  26   3         22.08         25.29         3.97 o
   0  26   3         11.18          3.66         3.62 o
   1  26   3         62.38         52.98         9.76 o
   2  26   3         54.53         64.51         9.65 o
   3  26   3        112.85        128.81        11.17 o
  -4  27   3         22.77         28.15         6.02 o
  -3  27   3        190.92        196.43        10.53 o
  -2  27   3        100.63         95.14         7.98 o
  -1  27   3         34.51         34.79         4.96 o
   0  27   3         35.45         43.05         5.41 o
   1  27   3        212.61        264.10        17.37 o
   2  27   3          8.25         10.80         5.48 o
   3  27   3        131.91        137.34         7.11 o
  -4  28   3         45.22         49.15         9.18 o
  -3  28   3        107.18        106.47         9.97 o
  -2  28   3        119.36        107.58        13.62 o
  -1  28   3        121.50        116.17        11.74 o
   0  28   3         40.21         28.37         4.22 o
   1  28   3         90.44         95.12        10.12 o
   2  28   3        117.79        115.24        10.17 o
  -3  29   3          3.84          2.73         3.16 o
  -2  29   3          4.09          9.09         3.67 o
  -1  29   3         23.75         31.08         6.38 o
   0  29   3        216.59        232.45        12.20 o
   1  29   3         32.76         29.35         5.36 o
  -8   0   4        248.08        211.89        19.61 o
  -6   0   4        408.33        405.47        26.08 o
  -4   0   4        850.26        897.40        29.52 o
  -2   0   4       3440.20       3593.25        47.19 o
   0   0   4        123.58        136.40         9.63 o
   2   0   4       3575.00       3618.82        57.93 o
   4   0   4        595.82        581.14        22.64 o
   6   0   4          6.18         16.86         7.85 o
  -9   1   4         14.01         10.57         4.09 o
  -8   1   4         28.92         18.95         5.57 o
  -7   1   4        554.88        488.45        21.11 o
  -6   1   4        486.05        455.64        19.50 o
  -5   1   4        919.80        855.88        23.43 o
  -4   1   4        102.78         92.37         7.07 o
  -3   1   4       1109.17       1171.30        31.91 o
  -2   1   4         94.80        102.91         3.45 o
  -1   1   4         47.09         50.14         3.72 o
   0   1   4      15013.96      15734.85       162.52 o
   1   1   4       3994.09       4552.86        41.71 o
   2   1   4        600.13        608.49        17.01 o
   3   1   4         49.90         50.56         5.80 o
   4   1   4          1.53         -1.64         2.34 o
   5   1   4        245.29        234.06        10.87 o
   6   1   4        444.00        454.86        20.92 o
   7   1   4          8.49          9.91         4.02 o
  -9   2   4         99.87        132.52         9.01 o
  -8   2   4         86.40         64.40         8.54 o
  -7   2   4         24.65         22.32         5.41 o
  -6   2   4       1314.66       1245.96        31.23 o
  -5   2   4        189.66        198.46        11.66 o
  -4   2   4        464.38        459.18        15.02 o
  -3   2   4       2781.15       2769.67        32.04 o
  -2   2   4        403.80        411.40         6.74 o
  -1   2   4         34.11         51.74         5.36 o
   0   2   4         26.93         20.48         3.41 o
   1   2   4       1027.02       1204.16        21.70 o
   2   2   4       3683.32       3886.84        34.41 o
   3   2   4        306.26        273.51        12.55 o
   4   2   4          1.98          2.52         2.14 o
   5   2   4         63.24         54.05         7.49 o
   6   2   4          1.79          7.38         4.98 o
   7   2   4          8.10          3.12         3.26 o
  -9   3   4         14.84         16.00         4.13 o
  -8   3   4        213.84        183.61        17.47 o
  -7   3   4         55.83         42.84        10.63 o
  -6   3   4        150.34        152.01         9.51 o
  -5   3   4         38.91         30.22         4.84 o
  -4   3   4        870.36        851.37        40.22 o
  -3   3   4        622.79        689.31        11.67 o
  -2   3   4        559.52        580.65        15.36 o
  -1   3   4       2530.85       2411.30        37.32 o
   0   3   4        852.63        765.49        15.71 o
   1   3   4        944.12       1014.22        16.33 o
   2   3   4        718.27        689.14        14.61 o
   3   3   4        180.20        157.37        11.99 o
   4   3   4          1.80          0.04         2.84 o
   5   3   4        323.58        291.82        13.91 o
   6   3   4        335.26        320.75        14.03 o
   7   3   4         39.09         34.05         5.96 o
  -9   4   4          0.81          0.62         4.29 o
  -8   4   4        122.29        124.68        10.59 o
  -7   4   4        193.54        157.21        17.13 o
  -6   4   4        359.18        357.56        21.69 o
  -5   4   4        109.58         78.31         7.60 o
  -4   4   4        622.62        679.30        31.62 o
  -3   4   4       1346.30       1490.03        19.92 o
  -2   4   4       1672.84       1696.53        89.31 o
  -1   4   4          4.60          6.80         1.72 o
   0   4   4       1839.76       2014.44        37.81 o
   1   4   4         74.35         79.27         8.56 o
   2   4   4         39.36         43.70         4.99 o
   3   4   4        975.45        848.77        70.35 o
   4   4   4        447.38        406.68        12.98 o
   5   4   4        213.81        232.46        12.45 o
   6   4   4         29.97         28.99         5.16 o
   7   4   4        118.48        122.60         8.83 o
  -9   5   4         24.69         27.49         6.62 o
  -8   5   4         18.02         16.24         5.75 o
  -7   5   4        124.36        124.87        10.52 o
  -6   5   4          0.03         -0.81         3.40 o
  -5   5   4        222.90        200.25        31.20 o
  -4   5   4        824.85        820.11        83.90 o
  -3   5   4          9.32          8.95         2.57 o
  -2   5   4        293.69        294.49        25.27 o
  -1   5   4       1176.36       1208.03        66.35 o
   0   5   4       4602.31       4720.24        59.47 o
   1   5   4       8268.26       8319.09        84.22 o
   2   5   4        609.65        569.33        25.24 o
   3   5   4        139.33        140.05         9.14 o
   4   5   4         18.12         15.78         3.25 o
   5   5   4        787.33        677.76        20.73 o
   6   5   4         27.93         25.20         4.96 o
   7   5   4         86.70         92.70        11.48 o
  -9   6   4          7.88          4.01         3.88 o
  -8   6   4        851.96        821.83        25.38 o
  -7   6   4         23.28         33.03         6.50 o
  -6   6   4        283.48        277.50        15.91 o
  -5   6   4         44.74         48.58        11.70 o
  -4   6   4        617.85        634.60        44.17 o
  -3   6   4        906.34       1086.87        46.83 o
  -2   6   4        964.25        908.27        24.16 o
  -1   6   4        337.21        335.74        15.53 o
   0   6   4       2348.07       2429.16        44.42 o
   1   6   4       1669.63       1813.52        40.15 o
   2   6   4       2229.54       2383.31        48.69 o
   3   6   4       1170.22       1111.09        58.42 o
   4   6   4        144.74        131.15         8.55 o
   5   6   4         22.50         30.07         5.01 o
   6   6   4          0.23          1.46         3.23 o
   7   6   4         43.86         53.45         9.20 o
  -9   7   4          1.07          3.73         3.56 o
  -8   7   4         64.57         59.58         5.97 o
  -7   7   4        482.33        462.21        27.21 o
  -6   7   4          7.41          4.12         4.12 o
  -5   7   4         42.97         53.15        10.12 o
  -4   7   4         88.52         80.49        11.29 o
  -3   7   4        906.49        989.55        85.79 o
  -2   7   4        525.42        473.58        18.50 o
  -1   7   4       5318.37       5362.51        63.82 o
   0   7   4       3785.67       4051.56        58.96 o
   1   7   4         52.14        102.70        10.31 o
   2   7   4        389.23        366.89        19.52 o
   3   7   4        215.59        231.07        11.93 o
   4   7   4        370.85        364.36        12.29 o
   5   7   4         41.56         33.20         5.01 o
   6   7   4         87.05         84.54         7.29 o
   7   7   4         31.00         38.12         7.58 o
  -9   8   4         25.67         27.00         4.97 o
  -8   8   4         31.26         28.17         4.47 o
  -7   8   4         59.70         63.52         8.12 o
  -6   8   4        117.89        119.59        14.84 o
  -5   8   4         78.30         92.25         8.75 o
  -4   8   4        146.34        133.79        14.84 o
  -3   8   4        629.56        705.24        54.26 o
  -2   8   4         99.85        127.20        10.23 o
  -1   8   4        332.59        341.86        16.79 o
   0   8   4          9.87         13.42         4.35 o
   1   8   4        397.47        372.78        19.36 o
   2   8   4        361.06        363.12        19.78 o
   3   8   4        705.24        682.40        20.47 o
   4   8   4          5.30          6.48         2.91 o
   5   8   4          4.88          2.00         3.90 o
   6   8   4          5.59          9.14         4.81 o
   7   8   4          0.35          0.43         3.82 o
  -8   9   4         16.82          6.20         3.84 o
  -7   9   4        393.69        375.13        18.19 o
  -6   9   4        216.38        204.54        19.05 o
  -5   9   4        374.67        378.62        15.73 o
  -4   9   4          1.16          6.51         4.69 o
  -3   9   4       1298.27       1333.12       105.08 o
  -2   9   4        827.63        850.34        26.91 o
  -1   9   4        486.67        454.48        20.16 o
   0   9   4       1603.31       1609.58        39.05 o
   1   9   4       1325.25       1340.35        37.10 o
   2   9   4          3.25         12.12         5.27 o
   3   9   4        413.17        417.31        16.95 o
   4   9   4        455.78        429.78        13.56 o
   5   9   4         25.88         32.76         6.75 o
   6   9   4          1.57         -3.77         6.26 o
   7   9   4         37.57         38.76         7.09 o
  -8  10   4         45.47         47.59         6.22 o
  -7  10   4          6.57          5.80         4.49 o
  -6  10   4          0.11          2.33         3.20 o
  -5  10   4          1.25          5.31         2.83 o
  -4  10   4        229.29        209.00        18.42 o
  -3  10   4        682.17        694.82        78.00 o
  -2  10   4        317.00        291.20        16.70 o
  -1  10   4       1237.63       1339.16        35.67 o
   0  10   4         50.45         49.27         8.20 o
   1  10   4          7.69          7.36         5.14 o
   2  10   4        368.49        351.73        20.42 o
   3  10   4        403.22        433.00        17.90 o
   4  10   4        419.27        387.48        17.21 o
   5  10   4          0.09          3.86         4.54 o
   6  10   4          5.64          3.70         4.45 o
   7  10   4         55.47         47.37         6.60 o
  -8  11   4         23.65         26.77         4.95 o
  -7  11   4        532.19        518.69        30.55 o
  -6  11   4        441.99        445.73        33.12 o
  -5  11   4        963.67        955.18        19.78 o
  -4  11   4        577.08        520.48        28.84 o
  -3  11   4         83.91         88.86         8.73 o
  -2  11   4          7.72          5.76         4.52 o
  -1  11   4       1933.22       1936.55        44.79 o
   0  11   4       6069.99       5844.03        81.03 o
   1  11   4          7.65         37.18         7.47 o
   2  11   4       1368.11       1290.49        40.29 o
   3  11   4       1088.75       1138.88        23.29 o
   4  11   4        450.16        406.64        15.46 o
   5  11   4        235.53        230.70        11.37 o
   6  11   4        233.52        249.92        13.44 o
  -8  12   4          1.16          3.07         2.81 o
  -7  12   4         28.89         33.51         9.03 o
  -6  12   4         18.60         30.99         6.54 o
  -5  12   4        171.76        179.80        10.31 o
  -4  12   4        441.73        408.78        18.10 o
  -3  12   4         41.67         40.35         5.83 o
  -2  12   4         66.93         63.72         8.65 o
  -1  12   4        374.92        389.53        21.10 o
   0  12   4        322.30        339.21        20.26 o
   1  12   4       1167.11       1196.15        38.76 o
   2  12   4        405.08        436.28        24.27 o
   3  12   4       1101.10       1117.96        23.44 o
   4  12   4        695.84        692.81        20.05 o
   5  12   4          1.79          2.32         3.86 o
   6  12   4          4.55          5.80         3.47 o
  -8  13   4         82.80         85.23        10.95 o
  -7  13   4        113.46        122.49        15.18 o
  -6  13   4       1188.55       1288.37        44.83 o
  -5  13   4          1.21          8.74        12.03 o
  -4  13   4          2.23         -0.58         4.64 o
  -3  13   4         68.74         80.29        12.71 o
  -2  13   4        675.60        629.23        20.15 o
  -1  13   4        512.87        509.01        24.82 o
   0  13   4       3274.06       3011.96        61.90 o
   1  13   4        306.26        287.70        20.00 o
   2  13   4        718.41        681.44        21.85 o
   3  13   4        166.81        177.94        12.53 o
   4  13   4        179.06        167.76        10.02 o
   5  13   4         55.29         54.30         5.73 o
   6  13   4        106.08        102.05         7.93 o
  -8  14   4         12.55          9.89         3.10 o
  -7  14   4         52.59         58.29        11.23 o
  -6  14   4          6.88         13.53         6.12 o
  -5  14   4        109.44        104.21        13.77 o
  -4  14   4        157.93        154.63         9.25 o
  -3  14   4        107.47        114.28         7.52 o
  -2  14   4         86.95         69.93         7.29 o
  -1  14   4        185.98        196.21        16.25 o
   0  14   4         26.62         30.87         8.23 o
   1  14   4       1497.68       1392.84        44.38 o
   2  14   4         32.95         35.51         5.75 o
   3  14   4        332.34        359.51        17.24 o
   4  14   4          4.18          7.02         2.76 o
   5  14   4          3.82         -0.75         4.27 o
   6  14   4          1.65          3.44         2.28 o
  -8  15   4          0.03          4.91         4.10 o
  -7  15   4         22.32         31.27         8.62 o
  -6  15   4         33.58         24.80         7.06 o
  -5  15   4        374.12        358.24        24.26 o
  -4  15   4        376.22        364.70        15.42 o
  -3  15   4        121.99        111.15         6.70 o
  -2  15   4        524.88        503.60        18.85 o
  -1  15   4        676.12        640.95        29.99 o
   0  15   4         76.81         72.63         7.22 o
   1  15   4         70.67         71.72         6.13 o
   2  15   4        168.02        149.30        11.20 o
   3  15   4        480.03        530.64        23.14 o
   4  15   4         86.56         89.36         6.34 o
   5  15   4        124.70        128.82         7.73 o
   6  15   4         36.92         28.99         6.51 o
  -8  16   4         35.48         48.39         6.79 o
  -7  16   4          0.92          3.16         5.44 o
  -6  16   4          6.35          5.83         5.53 o
  -5  16   4        175.33        167.15        17.04 o
  -4  16   4        226.50        194.94        10.58 o
  -3  16   4        451.01        450.99        15.28 o
  -2  16   4        196.66        204.87         8.75 o
  -1  16   4         83.23         73.44         7.90 o
   0  16   4          2.83          2.61         2.20 o
   1  16   4          3.40         10.31         4.37 o
   2  16   4          6.78         11.24         5.08 o
   3  16   4        801.74        747.96        34.78 o
   4  16   4        140.80        135.89         8.73 o
   5  16   4         10.54          9.66         4.62 o
  -7  17   4         17.25         22.32         7.19 o
  -6  17   4        138.04        139.89        14.31 o
  -5  17   4          0.68         -0.32         5.72 o
  -4  17   4         49.49         48.51         7.01 o
  -3  17   4        120.19        111.92         8.08 o
  -2  17   4        259.90        258.00        10.03 o
  -1  17   4          2.64          4.26         2.66 o
   0  17   4        272.72        250.12        11.51 o
   1  17   4          7.48          7.97         3.11 o
   2  17   4          2.87          4.89         5.85 o
   3  17   4         10.57         35.77        10.35 o
   4  17   4          1.84         -3.44         3.44 o
   5  17   4        160.19        139.01        19.36 o
  -7  18   4          4.13          4.03         5.27 o
  -6  18   4          1.04          7.50         3.74 o
  -5  18   4        847.00        808.51        36.31 o
  -4  18   4        235.76        229.91        14.08 o
  -3  18   4        821.83        791.48        20.68 o
  -2  18   4        316.59        295.62         9.88 o
  -1  18   4         40.94         33.57         3.63 o
   0  18   4         51.65         46.17         5.55 o
   1  18   4        738.53        729.34        19.66 o
   2  18   4        299.19        291.99        22.52 o
   3  18   4        150.83        155.69        16.51 o
   4  18   4         13.02         12.17         5.99 o
   5  18   4        240.30        252.63        11.10 o
  -7  19   4         51.45         53.96         8.39 o
  -6  19   4          1.59          5.88         3.79 o
  -5  19   4        333.00        317.35        22.72 o
  -4  19   4        860.05        858.12        36.03 o
  -3  19   4        495.64        427.50        19.02 o
  -2  19   4       2385.83       2198.58        42.16 o
  -1  19   4       1255.98       1216.56        19.80 o
   0  19   4         74.10         76.56         6.90 o
   1  19   4        135.34        107.78         9.63 o
   2  19   4          4.24          0.23         5.57 o
   3  19   4          6.63         13.66         7.75 o
   4  19   4        121.18        134.96         9.88 o
   5  19   4         23.45         21.94         5.81 o
  -7  20   4          0.01         -2.77         3.52 o
  -6  20   4          7.39          7.64         3.62 o
  -5  20   4          0.96         -0.49         5.74 o
  -4  20   4        146.38        136.44        11.05 o
  -3  20   4        111.41         99.42         9.60 o
  -2  20   4        784.36        745.27        24.78 o
  -1  20   4         72.73         61.55         6.08 o
   0  20   4        144.48        132.32        10.71 o
   1  20   4          4.55          0.54         3.48 o
   2  20   4        425.34        431.93        27.24 o
   3  20   4         16.11         16.05         7.55 o
   4  20   4        154.99        164.96        14.99 o
   5  20   4        101.59        115.42         8.80 o
  -7  21   4        125.22        144.48         9.27 o
  -6  21   4          2.31          4.59         3.24 o
  -5  21   4        330.47        372.27        15.81 o
  -4  21   4        654.51        653.48        22.80 o
  -3  21   4         17.46         17.30         5.18 o
  -2  21   4       1138.60       1060.42        29.51 o
  -1  21   4         16.60         16.11         4.02 o
   0  21   4         84.28         77.74         8.92 o
   1  21   4        632.21        650.21        22.35 o
   2  21   4        193.06        189.28        18.33 o
   3  21   4        113.64        114.93        13.92 o
   4  21   4          0.68         -6.27         6.27 o
  -6  22   4          5.87          9.77         3.13 o
  -5  22   4        190.73        198.87        10.81 o
  -4  22   4         83.28         74.64         8.29 o
  -3  22   4         87.57         80.65         8.88 o
  -2  22   4          9.04          4.89         7.62 o
  -1  22   4          2.09         12.87        11.17 o
   0  22   4        134.75        139.73        10.99 o
   1  22   4        148.43        141.49        10.58 o
   2  22   4          1.11          2.90         5.98 o
   3  22   4         12.92         14.26         7.17 o
   4  22   4         13.22         10.54         5.48 o
  -6  23   4        156.67        141.39        22.47 o
  -5  23   4         54.46         65.68         9.35 o
  -4  23   4         10.15          9.50         5.19 o
  -3  23   4          5.04          7.71         6.10 o
  -2  23   4        815.86        782.25        35.81 o
  -1  23   4        548.46        521.24        22.14 o
   0  23   4        105.59        104.47         9.54 o
   1  23   4        142.94        149.37        10.75 o
   2  23   4        184.68        224.88        18.82 o
   3  23   4         22.61         15.90         6.85 o
   4  23   4          4.15          6.49         4.61 o
  -5  24   4         12.33         14.89         3.76 o
  -4  24   4         34.15         30.22         5.63 o
  -3  24   4        118.67         98.37        12.81 o
  -2  24   4          3.26         -6.23         6.23 o
  -1  24   4         49.58         48.87         6.73 o
   0  24   4          3.13          7.87         4.20 o
   1  24   4          1.01          6.44         3.62 o
   2  24   4         75.96         93.91        12.87 o
   3  24   4         29.73         32.55         5.84 o
   4  24   4         12.07          5.63         3.50 o
  -5  25   4        333.85        358.48        11.01 o
  -4  25   4        222.95        233.14        11.20 o
  -3  25   4         21.27         24.26         5.33 o
  -2  25   4        221.77        237.40        13.19 o
  -1  25   4        284.64        327.14        12.66 o
   0  25   4        133.50        143.81        10.30 o
   1  25   4        653.00        680.94        19.66 o
   2  25   4         42.70         44.74         8.64 o
   3  25   4        114.01        127.94        11.51 o
  -5  26   4         51.43         52.45         5.76 o
  -4  26   4        202.77        235.40        12.20 o
  -3  26   4         39.07         43.14         5.69 o
  -2  26   4         26.79         27.70         5.14 o
  -1  26   4         45.40         56.02         4.84 o
   0  26   4         25.89         18.59         4.65 o
   1  26   4         31.79         32.59         8.03 o
   2  26   4        108.48        110.29        11.08 o
   3  26   4        158.06        192.44        11.67 o
  -4  27   4         13.31         13.06         4.59 o
  -3  27   4          3.06          3.59         3.06 o
  -2  27   4         11.23         13.16         3.54 o
  -1  27   4         29.76         36.26         7.70 o
   0  27   4        322.61        303.50        35.05 o
   1  27   4         89.63        108.50        10.72 o
   2  27   4        103.13        130.99        10.66 o
  -3  28   4         93.28         83.60         6.05 o
  -2  28   4          7.14          5.58         2.64 o
  -1  28   4         37.52         43.44         7.45 o
   0  28   4          0.06          2.26         3.18 o
   1  28   4        193.36        207.24        11.92 o
  -2  29   4          1.08          3.71         2.97 o
  -1  29   4         79.67         63.03         7.62 o
  -9   0   5        175.96        193.03        15.17 o
  -7   0   5         22.88         11.40         7.00 o
  -5   0   5        758.05        769.62        31.55 o
  -3   0   5       2153.30       2297.59        85.48 o
  -1   0   5       8958.53      10295.02        81.04 o
   1   0   5        316.33        351.84        18.81 o
   3   0   5        517.55        482.09        18.89 o
   5   0   5         47.32         20.83         8.58 o
   7   0   5         95.72         71.49         8.33 o
  -9   1   5         31.52         27.60         5.09 o
  -8   1   5          8.56          9.26         4.63 o
  -7   1   5        147.76        133.72        11.27 o
  -6   1   5       1571.87       1629.46        25.32 o
  -5   1   5        873.64        745.37        83.75 o
  -4   1   5         30.00         31.07         4.89 o
  -3   1   5        632.64        668.06        13.25 o
  -2   1   5       1035.52       1199.57        14.94 o
  -1   1   5       3802.49       4409.96        69.54 o
   0   1   5       3723.37       4165.82        40.75 o
   1   1   5        159.33        171.52         9.50 o
   2   1   5         35.20         41.04         4.56 o
   3   1   5         48.75         44.94         3.77 o
   4   1   5          6.86         15.89         5.58 o
   5   1   5        119.47         95.43        10.10 o
   6   1   5        135.99        128.01        10.59 o
   7   1   5         23.95         28.23         7.53 o
  -9   2   5         37.78         30.44         5.12 o
  -8   2   5         11.14          5.23         5.83 o
  -7   2   5         17.40          7.11         6.51 o
  -6   2   5         16.68         11.34         8.79 o
  -5   2   5          1.06          3.28         3.10 o
  -4   2   5       1175.24       1165.73        73.08 o
  -3   2   5       1761.64       2053.10        28.91 o
  -2   2   5        243.22        269.43         7.10 o
  -1   2   5         31.81         44.97         4.47 o
   0   2   5       1035.76       1059.87        20.61 o
   1   2   5        972.77       1046.29        18.52 o
   2   2   5        927.70        896.47        18.42 o
   3   2   5        369.99        363.41        16.33 o
   4   2   5        446.74        420.73        13.74 o
   5   2   5          1.43         -7.57         9.51 o
   6   2   5        254.63        263.78        14.80 o
   7   2   5         28.89         39.83         6.66 o
  -9   3   5         34.28         34.04         5.30 o
  -8   3   5          5.32          2.89         4.55 o
  -7   3   5         81.46         79.16        12.21 o
  -6   3   5        331.54        353.07         9.68 o
  -5   3   5        262.93        243.16        14.45 o
  -4   3   5        867.04        884.98        58.30 o
  -3   3   5        266.65        358.63        12.09 o
  -2   3   5        368.58        398.97         8.48 o
  -1   3   5       3167.60       3528.20       131.14 o
   0   3   5       3743.00       3987.99        43.05 o
   1   3   5       2935.63       2989.61        42.07 o
   2   3   5        873.50        872.75        29.18 o
   3   3   5        851.30        784.15        33.59 o
   4   3   5        211.47        216.04        10.07 o
   5   3   5         15.96         19.83         4.50 o
   6   3   5          5.03          7.62         6.94 o
   7   3   5         50.50         54.63         7.54 o
  -9   4   5         77.52         93.48         7.39 o
  -8   4   5         14.92         18.25         5.40 o
  -7   4   5         16.11         11.57         6.72 o
  -6   4   5        754.83        744.59        25.77 o
  -5   4   5         92.08         87.63         8.17 o
  -4   4   5        109.93        131.78        16.09 o
  -3   4   5       1117.33       1170.36        19.09 o
  -2   4   5       1139.13       1378.65        33.09 o
  -1   4   5        272.77        335.22        33.54 o
   0   4   5       2034.04       2337.29        31.96 o
   1   4   5          8.93         21.31         4.39 o
   2   4   5       2049.52       1972.62        45.58 o
   3   4   5        852.74        809.54        24.38 o
   4   4   5         21.31         29.28         3.82 o
   5   4   5         69.42         65.22         6.99 o
   6   4   5          0.10         -3.43         3.43 o
   7   4   5         18.60         17.63         4.57 o
  -9   5   5          0.00          5.76         4.74 o
  -8   5   5         54.76         62.87         8.02 o
  -7   5   5          4.62          3.05         6.47 o
  -6   5   5        478.69        475.78        19.01 o
  -5   5   5        374.20        363.96        24.88 o
  -4   5   5        186.19        178.87        16.11 o
  -3   5   5        501.18        525.92        36.93 o
  -2   5   5       1517.27       1577.74        85.26 o
  -1   5   5       3108.14       3539.24        54.87 o
   0   5   5        719.90        787.81        27.34 o
   1   5   5        115.17        128.80         8.54 o
   2   5   5         34.46         45.01         6.35 o
   3   5   5         23.40         27.42         3.77 o
   4   5   5        213.60        205.51         9.73 o
   5   5   5         63.21         56.13         6.51 o
   6   5   5        119.84        125.05         9.72 o
   7   5   5          6.10         10.37         4.14 o
  -9   6   5         77.07         63.22         8.26 o
  -8   6   5        272.62        271.79        16.06 o
  -7   6   5          2.88         12.69         5.29 o
  -6   6   5         38.58         39.44         5.43 o
  -5   6   5        574.55        569.53        42.14 o
  -4   6   5       1352.20       1297.73        43.74 o
  -3   6   5       1217.27       1271.09        78.56 o
  -2   6   5       4567.22       4928.06        62.63 o
  -1   6   5         28.71         36.20         6.38 o
   0   6   5        756.22        900.05        30.11 o
   1   6   5       1692.41       1728.98        43.94 o
   2   6   5         54.33         62.99         6.70 o
   3   6   5        408.45        399.02        17.02 o
   4   6   5        329.44        301.83        13.46 o
   5   6   5         10.38         10.68         3.68 o
   6   6   5         25.40         21.24         7.64 o
   7   6   5         85.48         94.33         8.73 o
  -9   7   5         21.89         21.04         5.27 o
  -8   7   5        142.02        127.98        10.23 o
  -7   7   5         80.91         87.61         8.73 o
  -6   7   5          0.82         -0.95         6.74 o
  -5   7   5        388.91        388.82        17.88 o
  -4   7   5        535.30        599.68        30.79 o
  -3   7   5        759.33        739.39        46.12 o
  -2   7   5       1550.29       1616.79        37.30 o
  -1   7   5       6731.91       7040.38        81.38 o
   0   7   5          2.90          6.47         4.57 o
   1   7   5        781.23        781.42        29.89 o
   2   7   5        282.30        302.48        13.92 o
   3   7   5        415.09        373.57        13.84 o
   4   7   5         46.66         50.59         6.09 o
   5   7   5        144.49        139.67        12.19 o
   6   7   5         82.76         74.00        11.36 o
  -9   8   5          9.48          9.43         3.78 o
  -8   8   5         93.58        102.36         7.17 o
  -7   8   5         10.32          8.10         3.90 o
  -6   8   5         16.40         21.92         5.23 o
  -5   8   5         25.89         26.51         5.52 o
  -4   8   5        454.65        420.74        26.46 o
  -3   8   5        166.12        159.92         9.61 o
  -2   8   5       3937.36       4013.00        60.52 o
  -1   8   5        523.12        570.87        23.65 o
   0   8   5         88.80        103.89        11.14 o
   1   8   5        107.28         80.17        10.29 o
   2   8   5        110.61        104.69         8.51 o
   3   8   5        171.64        145.24         7.60 o
   4   8   5         19.83         16.65         4.23 o
   5   8   5        185.46        187.28        13.62 o
   6   8   5         26.50         33.53         8.13 o
  -8   9   5         12.39         15.27        12.47 o
  -7   9   5        131.76        120.42        10.37 o
  -6   9   5         31.07         34.16         6.33 o
  -5   9   5         26.27         19.15         4.93 o
  -4   9   5        134.66        118.17        14.67 o
  -3   9   5       1481.30       1606.74       129.17 o
  -2   9   5       1705.91       1699.83        41.11 o
  -1   9   5        680.67        541.68        23.67 o
   0   9   5        897.90        798.61        30.19 o
   1   9   5        123.40        139.14        13.37 o
   2   9   5          1.52          3.86         3.93 o
   3   9   5          2.58         -0.23         4.54 o
   4   9   5        508.28        500.85        17.29 o
   5   9   5        230.65        228.79        14.65 o
   6   9   5         50.02         51.78         9.39 o
  -8  10   5         12.32         10.32         4.07 o
  -7  10   5          4.64          9.30         6.66 o
  -6  10   5        499.18        471.73        17.20 o
  -5  10   5        198.91        221.32        14.31 o
  -4  10   5        187.61        203.77        12.92 o
  -3  10   5        132.54        143.84         9.88 o
  -2  10   5        246.30        285.61        17.65 o
  -1  10   5          0.33         -0.83         3.71 o
   0  10   5       1355.13       1313.39        39.41 o
   1  10   5         21.40         19.93         6.36 o
   2  10   5        174.54        174.17        11.21 o
   3  10   5         15.98         21.75         3.92 o
   4  10   5          0.02          3.43         3.15 o
   5  10   5          1.77          6.77         4.72 o
   6  10   5          0.12          2.45         3.91 o
  -8  11   5        160.97        164.42         9.95 o
  -7  11   5        333.06        360.72        25.24 o
  -6  11   5         80.01         83.28         8.62 o
  -5  11   5        623.94        600.68        33.91 o
  -4  11   5        462.69        426.30        18.75 o
  -3  11   5        479.03        485.44        41.56 o
  -2  11   5         29.39         29.47         6.38 o
  -1  11   5        996.27        986.56        34.10 o
   0  11   5       3875.65       3526.25        67.09 o
   1  11   5        262.01        264.75        19.19 o
   2  11   5         47.27         41.10         5.93 o
   3  11   5         13.65          5.97         2.62 o
   4  11   5        150.43        140.85         9.39 o
   5  11   5          2.36         13.78         4.81 o
   6  11   5        309.40        326.41        18.41 o
  -8  12   5         19.29         25.56         4.48 o
  -7  12   5          2.74         13.00         6.10 o
  -6  12   5        158.68        171.28        12.15 o
  -5  12   5         34.54         36.57         5.42 o
  -4  12   5        830.53        759.44        25.26 o
  -3  12   5         10.14          6.51         2.91 o
  -2  12   5         49.55         59.42         9.11 o
  -1  12   5       1452.32       1365.61        41.33 o
   0  12   5       1145.46       1110.82        38.65 o
   1  12   5         35.33         33.85         8.13 o
   2  12   5        363.10        320.57        15.54 o
   3  12   5         29.70         34.80         5.34 o
   4  12   5        168.98        165.43         9.91 o
   5  12   5          8.08         11.73         3.75 o
   6  12   5          8.53          5.51         3.37 o
  -8  13   5          1.41         -3.07         3.07 o
  -7  13   5        225.98        252.14        20.66 o
  -6  13   5        266.12        270.65        20.68 o
  -5  13   5        438.03        410.25        25.91 o
  -4  13   5        718.06        720.36        31.09 o
  -3  13   5         81.32         76.07         6.24 o
  -2  13   5        219.60        212.64        16.94 o
  -1  13   5        878.68        836.32        33.47 o
   0  13   5       1891.99       1735.02        49.78 o
   1  13   5       1519.37       1486.65        40.63 o
   2  13   5        523.73        488.19        19.57 o
   3  13   5         50.11         51.65         7.18 o
   4  13   5          0.70          4.89         3.23 o
   5  13   5        111.25        127.40         9.44 o
   6  13   5          6.86         12.55         3.67 o
  -8  14   5         20.84         24.90         4.03 o
  -7  14   5         21.53         17.69         8.81 o
  -6  14   5         16.72         14.98         6.70 o
  -5  14   5         90.05         74.48        11.61 o
  -4  14   5       2165.18       1951.27        33.28 o
  -3  14   5        659.05        689.00        27.33 o
  -2  14   5         53.09         56.70         4.75 o
  -1  14   5        321.61        314.96        21.48 o
   0  14   5        419.49        379.91        13.54 o
   1  14   5        440.26        411.78        14.25 o
   2  14   5        663.91        667.47        36.38 o
   3  14   5        233.08        205.80        18.43 o
   4  14   5         56.95         60.29         6.26 o
   5  14   5          2.01          7.18         2.80 o
  -8  15   5        146.52        138.98        27.69 o
  -7  15   5          0.16         10.09         4.19 o
  -6  15   5        317.42        337.24        23.06 o
  -5  15   5          0.69         10.37         5.66 o
  -4  15   5          1.45          1.78         4.95 o
  -3  15   5         52.24         53.79         5.76 o
  -2  15   5          8.24          6.42         3.64 o
  -1  15   5         63.43         65.79         9.10 o
   0  15   5        403.43        370.33        13.73 o
   1  15   5        539.65        509.00        16.19 o
   2  15   5         39.91         50.90        10.46 o
   3  15   5        571.19        524.65        20.55 o
   4  15   5          3.83         -0.20         3.09 o
   5  15   5          9.14          4.32         8.34 o
  -7  16   5         13.84         21.28         6.77 o
  -6  16   5         28.81         28.96         8.37 o
  -5  16   5        393.99        374.86        24.99 o
  -4  16   5        304.70        282.15        15.26 o
  -3  16   5         13.01         17.39         4.06 o
  -2  16   5          8.65          7.59         2.65 o
  -1  16   5          9.51         13.90         3.72 o
   0  16   5         95.82         99.58         7.57 o
   1  16   5        604.50        580.27        17.52 o
   2  16   5         27.05         18.46         8.00 o
   3  16   5        171.37        180.42        12.13 o
   4  16   5        161.82        165.50         8.97 o
   5  16   5         70.82         83.11         6.11 o
  -7  17   5        184.00        193.92        15.64 o
  -6  17   5         39.65         43.67         8.75 o
  -5  17   5         50.65         36.67         9.35 o
  -4  17   5        158.13        147.33        11.43 o
  -3  17   5        593.95        529.36        16.98 o
  -2  17   5          3.80          7.75         2.85 o
  -1  17   5        522.67        501.09        12.38 o
   0  17   5        943.92        903.93        27.38 o
   1  17   5       1089.97       1094.22        28.98 o
   2  17   5       1610.21       1552.37        50.56 o
   3  17   5         28.74         37.68         7.00 o
   4  17   5         48.79         57.33        10.52 o
   5  17   5        397.10        453.58        18.46 o
  -7  18   5          0.53         -2.43         4.65 o
  -6  18   5         10.29         12.14         5.80 o
  -5  18   5          4.66          5.51         5.42 o
  -4  18   5        285.80        279.11        15.32 o
  -3  18   5        322.98        296.36        15.78 o
  -2  18   5        348.56        334.70        10.59 o
  -1  18   5         37.85         26.59         3.62 o
   0  18   5         11.79          5.95         4.28 o
   1  18   5         62.79         74.47         8.27 o
   2  18   5       1021.76        984.31        40.28 o
   3  18   5          9.23          8.00         4.45 o
   4  18   5         39.89         52.02         9.41 o
  -7  19   5        190.37        213.50        13.97 o
  -6  19   5         37.76         47.90         8.30 o
  -5  19   5         15.38         20.68         6.72 o
  -4  19   5        133.55        124.09        10.47 o
  -3  19   5         42.45         34.57         6.21 o
  -2  19   5       1088.88       1015.31        42.94 o
  -1  19   5        796.39        763.77        25.03 o
   0  19   5          6.62          1.87         3.95 o
   1  19   5         68.76         71.88         8.03 o
   2  19   5         18.57         18.72         8.22 o
   3  19   5          8.22          2.69         4.66 o
   4  19   5        271.33        315.53        18.96 o
  -7  20   5          2.10          1.66         3.16 o
  -6  20   5         38.74         33.10         6.66 o
  -5  20   5        146.65        166.98        13.14 o
  -4  20   5        141.00        138.94        10.99 o
  -3  20   5         36.00         27.72         5.96 o
  -2  20   5          6.40          7.60         4.61 o
  -1  20   5         65.75         62.68         6.08 o
   0  20   5          0.89          3.30         3.64 o
   1  20   5          5.27         14.44         4.82 o
   2  20   5         18.46         16.33         7.83 o
   3  20   5         15.83         34.49        10.27 o
   4  20   5         12.65         24.37         6.66 o
  -6  21   5         64.51         70.99         6.13 o
  -5  21   5        172.55        192.23        11.04 o
  -4  21   5         53.00         49.71         7.24 o
  -3  21   5        256.72        223.21        13.78 o
  -2  21   5        794.06        765.23        39.51 o
  -1  21   5         33.16         32.94         6.24 o
   0  21   5          7.59         12.84         7.68 o
   1  21   5         62.84         72.68         8.30 o
   2  21   5        109.54         95.18        13.30 o
   3  21   5         53.07         51.66         9.65 o
   4  21   5        305.71        368.02        17.66 o
  -6  22   5         53.60         62.32         5.44 o
  -5  22   5          7.91         -0.45         3.33 o
  -4  22   5         57.58         59.64         7.44 o
  -3  22   5          1.67         -1.48         6.16 o
  -2  22   5        217.13        211.21        13.14 o
  -1  22   5         16.89         16.60         4.78 o
   0  22   5         18.22         20.26         6.97 o
   1  22   5          1.43          1.34         4.52 o
   2  22   5        236.26        211.29        17.92 o
   3  22   5          2.06          4.14         5.95 o
   4  22   5         56.01         74.53         7.62 o
  -6  23   5        107.39        117.12         8.80 o
  -5  23   5          9.91         12.80         5.59 o
  -4  23   5          3.10          5.01         3.45 o
  -3  23   5        101.30        101.25         9.09 o
  -2  23   5         13.89         11.16         4.17 o
  -1  23   5        814.76        830.28        32.42 o
   0  23   5         38.45         34.75         6.94 o
   1  23   5        486.59        542.05        18.52 o
   2  23   5        174.04        202.30        11.88 o
   3  23   5         10.71         12.63         6.40 o
  -5  24   5         22.76         28.06         4.07 o
  -4  24   5         95.72         94.09        10.87 o
  -3  24   5         15.12         14.75         6.55 o
  -2  24   5         96.40         99.15        13.15 o
  -1  24   5         77.35         65.56         7.29 o
   0  24   5          0.33          3.64         3.49 o
   1  24   5        252.70        284.72        12.75 o
   2  24   5         74.69         68.27        10.03 o
   3  24   5         30.43         49.39         7.96 o
  -5  25   5          6.88          8.36         2.32 o
  -4  25   5         13.82         10.37         3.09 o
  -3  25   5         25.45         19.44         4.67 o
  -2  25   5        192.35        202.28        13.17 o
  -1  25   5         17.92         17.24         6.02 o
   0  25   5        163.29        188.46        10.82 o
   1  25   5          0.91         -2.19         5.36 o
   2  25   5         21.34         13.34         5.34 o
   3  25   5         14.20          9.84         4.06 o
  -4  26   5         49.56         50.62         8.15 o
  -3  26   5         38.17         49.37         5.93 o
  -2  26   5          3.84         10.50         5.11 o
  -1  26   5          0.10         -4.93         4.93 o
   0  26   5         20.46         16.95         3.33 o
   1  26   5        130.19        161.73        12.24 o
   2  26   5          6.49         18.65         5.27 o
  -4  27   5          0.04          5.31         3.12 o
  -3  27   5         72.62         68.90         5.66 o
  -2  27   5         13.45          8.94         5.06 o
  -1  27   5        174.35        159.93        12.88 o
   0  27   5         55.80         39.68         5.96 o
   1  27   5         25.34         20.06         5.10 o
  -3  28   5         40.78         27.45         4.91 o
  -2  28   5         32.02         35.97         6.08 o
  -1  28   5         73.53         67.08         7.86 o
  -8   0   6         48.23         43.20         9.82 o
  -6   0   6       1752.05       1770.89        37.71 o
  -4   0   6         66.95         67.07         9.31 o
  -2   0   6          6.80         12.08         3.97 o
   0   0   6       1813.30       1758.99        42.06 o
   2   0   6        723.94        682.33        21.43 o
   4   0   6         10.86         14.83         7.68 o
   6   0   6         22.22         29.26         6.72 o
  -9   1   6         69.84         70.67         6.72 o
  -8   1   6          3.85          0.43         3.89 o
  -7   1   6        591.63        532.48        30.15 o
  -6   1   6        578.90        569.51        19.19 o
  -5   1   6         44.77         34.01         4.38 o
  -4   1   6         85.89         85.04         7.20 o
  -3   1   6       2332.01       2878.05        27.29 o
  -2   1   6        219.57        286.64        12.80 o
  -1   1   6        117.31        115.75         7.21 o
   0   1   6       2778.98       2903.00        38.13 o
   1   1   6        491.04        488.91        18.30 o
   2   1   6        186.46        173.36         9.09 o
   3   1   6         87.28         91.51         6.97 o
   4   1   6         39.95         40.81         7.29 o
   5   1   6        133.88        118.99        10.65 o
   6   1   6        237.53        247.28        12.28 o
  -9   2   6         76.80         79.80         6.78 o
  -8   2   6          0.75          0.78         4.11 o
  -7   2   6        180.16        187.92        18.20 o
  -6   2   6        407.74        389.42        14.86 o
  -5   2   6        199.19        175.45         9.30 o
  -4   2   6        369.58        375.97        17.84 o
  -3   2   6        127.84        136.30         6.51 o
  -2   2   6        977.08       1245.70        33.45 o
  -1   2   6         87.04         74.90         6.14 o
   0   2   6          1.96          4.09         2.82 o
   1   2   6         67.76         83.92         6.28 o
   2   2   6        406.31        423.06        17.83 o
   3   2   6        242.68        239.78         9.65 o
   4   2   6          7.88          3.25         6.04 o
   5   2   6        152.53        166.42        12.38 o
   6   2   6          0.12          1.30         2.63 o
  -9   3   6         15.14         18.90         4.16 o
  -8   3   6        201.42        195.10        12.47 o
  -7   3   6         15.77         12.51         6.40 o
  -6   3   6        138.45        118.64         7.07 o
  -5   3   6        120.90        136.56        10.61 o
  -4   3   6         34.54         31.84         7.13 o
  -3   3   6       2878.41       3191.15       158.37 o
  -2   3   6       4606.16       5219.73       281.19 o
  -1   3   6        246.56        258.39        11.36 o
   0   3   6        199.85        203.09        10.62 o
   1   3   6          0.28          0.64         3.34 o
   2   3   6        122.58        131.34         9.77 o
   3   3   6        254.27        229.82         7.86 o
   4   3   6        152.89        153.99        12.40 o
   5   3   6         59.07         58.11         7.77 o
   6   3   6        164.30        143.95         9.07 o
  -9   4   6          4.67          6.87         3.29 o
  -8   4   6         32.72         37.04         7.27 o
  -7   4   6         81.03         78.99        12.47 o
  -6   4   6        130.65        126.68         7.41 o
  -5   4   6         44.47         43.84         6.23 o
  -4   4   6        568.23        598.99        29.83 o
  -3   4   6       2981.45       3259.61       169.66 o
  -2   4   6        129.23        137.37         7.52 o
  -1   4   6        403.04        467.15        14.79 o
   0   4   6        272.97        256.37        13.72 o
   1   4   6       1482.86       1424.43        64.46 o
   2   4   6         50.21         47.91         4.61 o
   3   4   6         76.53         85.72         5.60 o
   4   4   6         22.98         18.00         5.34 o
   5   4   6         11.83         17.87         4.59 o
   6   4   6          1.84          5.63         4.52 o
  -9   5   6         28.44         40.49         7.24 o
  -8   5   6         34.41         45.65         6.74 o
  -7   5   6         88.22         93.29         8.64 o
  -6   5   6         61.78         58.65        10.92 o
  -5   5   6          7.24          0.32         2.50 o
  -4   5   6        597.55        578.02        30.13 o
  -3   5   6       3954.93       4213.94       225.40 o
  -2   5   6       1227.09       1364.23        44.25 o
  -1   5   6       1935.88       2093.84        67.43 o
   0   5   6        106.58        103.22         7.88 o
   1   5   6         22.17         22.35         5.06 o
   2   5   6         62.94         60.19         4.51 o
   3   5   6         97.49         88.56         7.97 o
   4   5   6        115.94        104.71        16.37 o
   5   5   6        710.09        687.21        24.44 o
   6   5   6         48.49         44.34         8.39 o
  -9   6   6         26.07         35.28         6.36 o
  -8   6   6         78.85         92.89         8.87 o
  -7   6   6         10.35         22.34         5.11 o
  -6   6   6         52.67         49.58         7.08 o
  -5   6   6        120.56        119.83        13.51 o
  -4   6   6        865.30        881.89        38.06 o
  -3   6   6        382.52        434.77        29.22 o
  -2   6   6          3.16          3.71         4.01 o
  -1   6   6        168.92        250.82        11.42 o
   0   6   6        302.26        338.64        14.13 o
   1   6   6        527.02        473.74        18.86 o
   2   6   6         75.65         65.36         6.96 o
   3   6   6          6.07         22.80         5.27 o
   4   6   6         98.50         93.37        10.56 o
   5   6   6          9.97         20.19         8.28 o
   6   6   6         12.20          8.17         5.21 o
  -9   7   6          0.24         -1.64         3.24 o
  -8   7   6        557.11        602.54        20.15 o
  -7   7   6         92.12         99.57         7.33 o
  -6   7   6         45.12         56.26         7.16 o
  -5   7   6        285.54        260.32        16.06 o
  -4   7   6        464.83        429.89        27.44 o
  -3   7   6         36.92         45.40         5.72 o
  -2   7   6       1526.83       1432.33        38.93 o
  -1   7   6        460.12        486.93        15.96 o
   0   7   6         24.70         36.65         5.21 o
   1   7   6        763.64        793.89        23.05 o
   2   7   6         74.21         81.72         5.82 o
   3   7   6          6.30         14.06         4.88 o
   4   7   6        260.21        261.10        12.70 o
   5   7   6        165.51        152.34        17.04 o
   6   7   6         98.29         98.35        11.06 o
  -9   8   6         15.77         11.31         4.08 o
  -8   8   6          4.25          5.00        11.73 o
  -7   8   6        109.23        104.79        13.09 o
  -6   8   6         69.30         66.40         7.76 o
  -5   8   6        742.13        761.11        25.73 o
  -4   8   6        943.56        890.01        34.11 o
  -3   8   6          5.66          7.69         3.29 o
  -2   8   6        118.37        118.29        11.68 o
  -1   8   6         89.12         89.15        10.80 o
   0   8   6       1262.98       1314.08        41.23 o
   1   8   6        508.25        508.09        18.72 o
   2   8   6        376.64        371.29        11.97 o
   3   8   6         12.83          4.85         6.40 o
   4   8   6          0.40          5.49         4.73 o
   5   8   6         14.25         15.45         7.38 o
   6   8   6          0.38          2.88         3.95 o
  -8   9   6         24.89         36.24         8.30 o
  -7   9   6        276.72        282.89        20.66 o
  -6   9   6        236.38        259.76        20.76 o
  -5   9   6        155.72        144.46        11.71 o
  -4   9   6          3.93         11.85         5.93 o
  -3   9   6       1871.81       1983.06       176.00 o
  -2   9   6       1185.71       1157.18        36.49 o
  -1   9   6         63.40         63.08         9.31 o
   0   9   6       1073.94       1067.10        37.90 o
   1   9   6          9.52         20.56         3.94 o
   2   9   6          5.83         10.68         2.80 o
   3   9   6         79.66         73.30         8.56 o
   4   9   6        703.25        724.56        20.34 o
   5   9   6        329.31        310.57        22.19 o
   6   9   6         26.84         33.60         6.19 o
  -8  10   6         16.65         30.30         4.83 o
  -7  10   6         10.80         21.66        11.01 o
  -6  10   6         85.37        103.98        13.47 o
  -5  10   6         43.06         33.46         6.08 o
  -4  10   6        647.80        612.50        22.80 o
  -3  10   6        613.63        632.93        67.52 o
  -2  10   6         42.67         58.10         9.39 o
  -1  10   6          8.05         22.04         6.51 o
   0  10   6        950.34        912.72        35.76 o
   1  10   6          8.05         16.43         2.93 o
   2  10   6        450.09        450.02        18.85 o
   3  10   6          8.09         14.44         5.21 o
   4  10   6        231.36        252.11        12.14 o
   5  10   6        105.64         95.87        12.45 o
   6  10   6         83.85         80.05         8.03 o
  -8  11   6         10.67         15.01         6.95 o
  -7  11   6        183.03        229.68        17.56 o
  -6  11   6        135.80        124.46        10.42 o
  -5  11   6        245.72        208.88        19.16 o
  -4  11   6         44.67         43.95         5.52 o
  -3  11   6         33.31         30.75         9.16 o
  -2  11   6        684.44        626.72        28.73 o
  -1  11   6       3154.45       3081.63        64.84 o
   0  11   6          2.77         -1.74         2.60 o
   1  11   6         63.33         63.36         5.73 o
   2  11   6         47.34         47.31         6.93 o
   3  11   6         18.12         21.70         5.43 o
   4  11   6         34.68         28.68         5.23 o
   5  11   6        320.38        322.55        20.73 o
  -8  12   6          2.91          4.95         5.35 o
  -7  12   6          3.16          1.75         5.01 o
  -6  12   6         16.62         17.01         6.87 o
  -5  12   6        493.56        472.22        28.29 o
  -4  12   6        105.81        100.65         7.82 o
  -3  12   6         26.35         24.77         4.22 o
  -2  12   6         14.41         19.79         4.37 o
  -1  12   6         94.24         98.28        15.37 o
   0  12   6        338.91        362.87        14.37 o
   1  12   6         51.39         57.80         5.57 o
   2  12   6         23.73         -0.09         5.95 o
   3  12   6        194.95        190.02        12.91 o
   4  12   6         26.02         36.93         6.43 o
   5  12   6          1.52         -0.47         3.82 o
  -8  13   6         42.61         48.67         5.06 o
  -7  13   6         61.28         61.90         9.22 o
  -6  13   6        226.74        240.16        19.25 o
  -5  13   6        173.89        146.94        11.51 o
  -4  13   6         14.57         16.65         4.93 o
  -3  13   6        958.45        905.42        22.01 o
  -2  13   6        205.64        188.71         9.78 o
  -1  13   6        175.26        167.65         9.15 o
   0  13   6        519.20        508.70        16.13 o
   1  13   6          1.61         -2.97         2.97 o
   2  13   6          0.70         -8.45         8.45 o
   3  13   6         15.14         23.71         8.30 o
   4  13   6        253.26        243.55        13.54 o
   5  13   6        125.30        124.33        11.42 o
  -8  14   6          0.11          2.69         2.13 o
  -7  14   6          2.27         -3.34         3.59 o
  -6  14   6        313.93        308.41        21.58 o
  -5  14   6         78.38         69.78        11.70 o
  -4  14   6        138.51        113.22        11.66 o
  -3  14   6        130.96        119.94         8.36 o
  -2  14   6          0.98         -0.71         2.38 o
  -1  14   6        351.31        335.43        13.19 o
   0  14   6        136.68        120.16         8.15 o
   1  14   6        272.18        273.52        12.13 o
   2  14   6        131.18        108.50         9.93 o
   3  14   6        297.49        294.99        18.13 o
   4  14   6          5.12          0.41         3.91 o
   5  14   6          1.32          0.11         2.35 o
  -8  15   6          5.39          4.03         2.67 o
  -7  15   6         54.61         72.30         6.85 o
  -6  15   6        219.43        203.96        17.28 o
  -5  15   6        218.61        188.21        17.86 o
  -4  15   6         85.94         78.29         8.45 o
  -3  15   6        592.52        555.27        21.54 o
  -2  15   6       1294.66       1236.61        33.16 o
  -1  15   6       2914.76       2693.31        45.44 o
   0  15   6        442.62        415.59        15.07 o
   1  15   6        163.67        168.33        11.51 o
   2  15   6          5.77         -1.97        10.63 o
   3  15   6        401.20        419.83        18.13 o
   4  15   6         17.20         13.98         4.34 o
   5  15   6        239.14        226.27        11.84 o
  -7  16   6         85.30        100.83         7.66 o
  -6  16   6        246.99        234.67        18.14 o
  -5  16   6         79.29         78.28        12.15 o
  -4  16   6        472.24        441.90        24.37 o
  -3  16   6        484.78        412.93        24.23 o
  -2  16   6          7.45          8.78         2.92 o
  -1  16   6         43.63         32.65         6.41 o
   0  16   6        288.00        257.13        14.54 o
   1  16   6          4.13          9.19         4.89 o
   2  16   6        285.71        274.77        15.37 o
   3  16   6         84.24         90.64         8.98 o
   4  16   6          1.54          0.18         2.62 o
  -7  17   6         54.59         61.58         8.99 o
  -6  17   6         85.46         87.38        11.27 o
  -5  17   6         80.47         72.07        11.53 o
  -4  17   6         90.54         92.04         9.15 o
  -3  17   6        261.43        262.35        14.77 o
  -2  17   6        447.23        412.29        19.57 o
  -1  17   6          0.76         -2.93         4.64 o
   0  17   6        683.81        671.21        23.20 o
   1  17   6        138.70        126.82        10.31 o
   2  17   6          1.67         -7.19         7.19 o
   3  17   6        240.57        271.01        13.60 o
   4  17   6        201.86        215.40        10.12 o
  -7  18   6          6.12         10.78         5.14 o
  -6  18   6         12.56         11.59         5.74 o
  -5  18   6         95.60         86.66        12.17 o
  -4  18   6          8.91          8.34         5.31 o
  -3  18   6        117.65         99.98         9.51 o
  -2  18   6        240.81        213.63        17.24 o
  -1  18   6        232.94        197.42        12.89 o
   0  18   6         11.70         11.32         4.65 o
   1  18   6         96.70         95.79        10.85 o
   2  18   6         75.01         81.93        13.21 o
   3  18   6         79.94         83.85        12.49 o
   4  18   6         32.63         38.70         7.68 o
  -7  19   6        116.98        133.57        10.21 o
  -6  19   6         18.27         21.79         6.27 o
  -5  19   6        195.63        189.51        12.58 o
  -4  19   6        609.50        588.19        21.23 o
  -3  19   6         18.42         22.72         5.27 o
  -2  19   6        448.89        437.25        21.21 o
  -1  19   6        384.32        409.54        25.33 o
   0  19   6        996.58        903.30        26.81 o
   1  19   6         84.68         79.91         8.54 o
   2  19   6         25.42         27.49         9.75 o
   3  19   6        189.87        167.72        15.68 o
   4  19   6        111.06        124.20        10.85 o
  -7  20   6          0.44          0.45         2.16 o
  -6  20   6         23.64         26.51         6.40 o
  -5  20   6        179.55        190.87        10.88 o
  -4  20   6        123.90        115.33         9.66 o
  -3  20   6          7.63          9.22         5.03 o
  -2  20   6         13.29         13.43         4.42 o
  -1  20   6          2.34          3.24         3.77 o
   0  20   6          9.85         10.39         4.47 o
   1  20   6          1.37          0.13         3.36 o
   2  20   6        509.65        513.39        27.53 o
   3  20   6        126.94        134.25        13.39 o
   4  20   6          1.39          8.00         3.86 o
  -6  21   6         22.30         17.33         4.61 o
  -5  21   6          0.97          2.50         2.95 o
  -4  21   6          0.19         -0.73         3.70 o
  -3  21   6        203.77        186.70        12.11 o
  -2  21   6         84.07         99.41         8.92 o
  -1  21   6        474.75        478.47        27.27 o
   0  21   6         17.86         15.30         4.96 o
   1  21   6        149.40        143.15         8.51 o
   2  21   6         30.26         27.87         8.41 o
   3  21   6        115.93        132.10        12.09 o
  -6  22   6         11.64         13.16         2.63 o
  -5  22   6        317.56        352.38        19.69 o
  -4  22   6         11.18         16.09         4.59 o
  -3  22   6         29.57         39.44         6.23 o
  -2  22   6        156.26        165.30        11.15 o
  -1  22   6          8.24          0.09         5.23 o
   0  22   6          1.04         -1.34         3.72 o
   1  22   6        275.42        305.41        16.91 o
   2  22   6          0.50         -5.72         6.34 o
   3  22   6         40.37         39.68         7.17 o
  -5  23   6          0.97          1.37         4.29 o
  -4  23   6          0.67         -3.89         3.89 o
  -3  23   6         16.09         13.84         4.47 o
  -2  23   6        591.07        612.33        29.36 o
  -1  23   6         99.77        110.78        13.36 o
   0  23   6         87.98         85.70         7.64 o
   1  23   6         10.37         16.64         9.38 o
   2  23   6         77.59         85.12        10.33 o
   3  23   6         40.14         41.54         6.53 o
  -5  24   6         15.18         25.35         5.19 o
  -4  24   6        315.22        318.55        17.04 o
  -3  24   6        333.60        331.25        19.94 o
  -2  24   6         10.21         13.79         6.00 o
  -1  24   6         64.54         67.28        10.48 o
   0  24   6          9.91         10.75         3.42 o
   1  24   6         61.57         66.65         9.22 o
   2  24   6        346.97        406.28        18.31 o
  -4  25   6         38.92         33.49         4.43 o
  -3  25   6         38.67         35.36         4.90 o
  -2  25   6          1.68         10.14         9.44 o
  -1  25   6        315.15        354.34        19.99 o
   0  25   6          0.10          1.00         2.19 o
   1  25   6          0.82         12.91         4.76 o
   2  25   6          0.91          2.28         3.61 o
  -4  26   6        142.82        160.40        10.10 o
  -3  26   6         15.86         12.01         3.31 o
  -2  26   6         58.45         62.88         5.38 o
  -1  26   6          1.16          0.96         3.78 o
   0  26   6         32.73         22.24         4.29 o
   1  26   6         14.59         11.82         3.37 o
  -3  27   6          0.37          1.24         2.60 o
  -2  27   6         62.10         65.69         7.73 o
  -1  27   6         47.92         46.00         6.49 o
  -9   0   7          3.81          8.43         4.37 o
  -7   0   7        106.84        127.49         8.35 o
  -5   0   7        319.60        332.61        23.27 o
  -3   0   7       2017.56       2550.13        52.43 o
  -1   0   7         24.86         17.54         5.34 o
   1   0   7         15.11         13.61         4.35 o
   3   0   7        198.55        176.10        16.27 o
   5   0   7         75.59         51.47         9.07 o
  -9   1   7        131.56        153.75         8.06 o
  -8   1   7          9.33          5.94         4.12 o
  -7   1   7         54.64         57.57         5.06 o
  -6   1   7          8.00          0.39         4.72 o
  -5   1   7        197.33        214.94        10.73 o
  -4   1   7        405.73        427.26        17.50 o
  -3   1   7        237.24        234.80        16.69 o
  -2   1   7        105.44        123.91        15.78 o
  -1   1   7        482.67        522.04        17.09 o
   0   1   7          8.06          9.38         3.01 o
   1   1   7        117.77        129.73         8.11 o
   2   1   7        235.76        217.88         8.31 o
   3   1   7        329.27        340.55        14.50 o
   4   1   7        623.23        655.73        24.35 o
   5   1   7         75.18         70.39         7.28 o
  -9   2   7          0.69          5.98         2.79 o
  -8   2   7         82.25         76.79         7.77 o
  -7   2   7         13.72         11.99         3.98 o
  -6   2   7        423.02        394.45        18.59 o
  -5   2   7         53.23         63.63         7.57 o
  -4   2   7         45.21         46.41         9.14 o
  -3   2   7       1302.75       1033.84        36.25 o
  -2   2   7        226.50        253.38        16.88 o
  -1   2   7        382.75        459.75        16.24 o
   0   2   7       2491.26       2380.50        39.13 o
   1   2   7        221.96        245.21        11.91 o
   2   2   7        172.64        154.27         7.11 o
   3   2   7        351.96        345.08        17.03 o
   4   2   7        237.63        231.39        14.69 o
   5   2   7         21.02         16.41         4.29 o
  -9   3   7        181.13        193.15        10.74 o
  -8   3   7         37.88         44.29         6.22 o
  -7   3   7        107.52        108.04         7.77 o
  -6   3   7        774.62        742.32        33.62 o
  -5   3   7        653.89        688.51        23.91 o
  -4   3   7        476.20        444.88        60.27 o
  -3   3   7       2003.29       1639.73        47.98 o
  -2   3   7         22.24         17.69         5.57 o
  -1   3   7         15.35         16.31         4.73 o
   0   3   7       1930.12       1938.53        35.53 o
   1   3   7          4.85          2.01         4.01 o
   2   3   7          4.23         -0.17         2.56 o
   3   3   7       2152.63       2216.89       133.18 o
   4   3   7        152.87        139.89        11.85 o
   5   3   7        105.13        112.93         8.79 o
   6   3   7          0.25         -1.62         2.73 o
  -9   4   7          2.32          7.73         3.95 o
  -8   4   7         37.63         40.80         6.07 o
  -7   4   7         22.69         18.09         3.92 o
  -6   4   7        968.47        940.64        23.61 o
  -5   4   7        310.57        316.87        16.72 o
  -4   4   7        192.80        192.42        12.67 o
  -3   4   7          6.11         18.31         4.11 o
  -2   4   7          0.82          1.90         3.91 o
  -1   4   7        805.61        783.64        96.91 o
   0   4   7         36.05         27.64         5.39 o
   1   4   7        122.51        147.62         7.64 o
   2   4   7       1064.27       1084.84        20.61 o
   3   4   7        215.08        258.67        24.47 o
   4   4   7          8.49          4.99         4.02 o
   5   4   7         12.55          7.64         4.91 o
  -9   5   7          6.95          4.40         3.50 o
  -8   5   7        625.97        598.25        72.73 o
  -7   5   7         99.70        102.34         7.45 o
  -6   5   7         17.17         11.93         4.48 o
  -5   5   7         91.60         90.65         9.77 o
  -4   5   7       1178.30       1261.53        63.91 o
  -3   5   7        118.17        150.96        15.89 o
  -2   5   7       1492.43       1510.53        42.73 o
  -1   5   7         68.53         68.33         6.85 o
   0   5   7         32.21         24.47         4.96 o
   1   5   7        196.46        200.83         8.80 o
   2   5   7         31.51         37.53         5.09 o
   3   5   7        192.47        193.24        17.64 o
   4   5   7        266.37        248.63        22.50 o
   5   5   7          0.39          0.28         4.55 o
  -9   6   7          7.09          9.16         3.50 o
  -8   6   7         11.30         18.45         4.25 o
  -7   6   7          8.49          8.77         3.07 o
  -6   6   7         18.67         14.66         6.17 o
  -5   6   7        194.22        190.51        10.82 o
  -4   6   7        115.90        117.43        10.18 o
  -3   6   7          9.96          9.58         5.93 o
  -2   6   7         44.53         50.93         8.69 o
  -1   6   7        300.23        282.06        13.68 o
   0   6   7        297.18        328.95        15.25 o
   1   6   7         11.41         18.76         3.37 o
   2   6   7        198.29        202.84         9.06 o
   3   6   7        140.15        151.17        11.25 o
   4   6   7        354.66        327.84        25.50 o
   5   6   7          0.98          3.93         4.16 o
  -9   7   7         91.43         72.59         7.24 o
  -8   7   7         61.91         72.95         6.96 o
  -7   7   7          7.40          8.66         2.54 o
  -6   7   7        110.08         98.42        13.56 o
  -5   7   7        140.70        132.14        11.20 o
  -4   7   7         86.22         86.74         8.85 o
  -3   7   7        445.96        399.20        31.08 o
  -2   7   7        744.40        722.70        30.22 o
  -1   7   7        116.85        102.57         8.38 o
   0   7   7        143.25        140.75         7.27 o
   1   7   7        231.26        244.81        10.26 o
   2   7   7         46.86         49.66         5.47 o
   3   7   7        776.43        749.56        23.91 o
   4   7   7          2.45         12.16         8.26 o
   5   7   7         94.20        105.58        12.47 o
  -8   8   7          0.77          4.76         4.76 o
  -7   8   7          0.63          4.60         2.71 o
  -6   8   7          5.22          8.77         6.30 o
  -5   8   7        633.66        585.82        31.03 o
  -4   8   7         14.16         -0.70         4.86 o
  -3   8   7        177.70        171.14         9.49 o
  -2   8   7          0.89          8.26         4.89 o
  -1   8   7          1.69         13.91         6.94 o
   0   8   7         15.90         14.27         3.42 o
   1   8   7         29.30         24.59         4.08 o
   2   8   7       1242.79       1211.12        88.59 o
   3   8   7        374.83        391.96        34.81 o
   4   8   7        119.66        104.79        14.95 o
   5   8   7          0.11         -3.71         4.65 o
  -8   9   7        251.13        265.22        18.44 o
  -7   9   7         47.26         53.29         6.70 o
  -6   9   7        134.32        118.40        14.33 o
  -5   9   7         50.64         29.65         7.58 o
  -4   9   7        628.18        613.33        29.27 o
  -3   9   7        373.78        338.45        13.40 o
  -2   9   7        550.57        537.21        19.23 o
  -1   9   7       1656.77       1679.77        40.15 o
   0   9   7         56.57         59.51         4.90 o
   1   9   7          3.34          4.24         3.04 o
   2   9   7        303.66        219.68        19.51 o
   3   9   7        209.51        186.47        17.94 o
   4   9   7        257.70        281.24        22.37 o
   5   9   7        101.75         99.80        11.15 o
  -8  10   7         98.77         97.49        11.30 o
  -7  10   7        474.96        536.33        18.89 o
  -6  10   7        289.60        247.96        20.28 o
  -5  10   7        774.55        685.86        33.89 o
  -4  10   7         75.48         83.32         7.19 o
  -3  10   7         32.40         31.57         4.59 o
  -2  10   7          4.79          7.01         3.05 o
  -1  10   7        391.88        382.66        13.63 o
   0  10   7         15.31         19.88         3.57 o
   1  10   7        401.89        391.99        12.55 o
   2  10   7         33.53         42.98        10.33 o
   3  10   7         24.49         21.96         8.64 o
   4  10   7         15.14         26.42         8.07 o
   5  10   7          7.27          6.96         3.91 o
  -8  11   7        110.29        113.09        11.45 o
  -7  11   7         46.32         55.62         6.39 o
  -6  11   7        337.44        328.10        16.28 o
  -5  11   7         46.98         45.14         9.80 o
  -4  11   7       2047.12       2070.24        42.00 o
  -3  11   7         84.79         83.03         7.05 o
  -2  11   7        336.24        361.90        13.45 o
  -1  11   7         24.69         24.30         3.54 o
   0  11   7        352.33        341.26        11.51 o
   1  11   7          2.04         -1.11         2.74 o
   2  11   7        490.74        427.24        26.65 o
   3  11   7        416.59        412.20        25.81 o
   4  11   7        106.39        101.89        12.75 o
   5  11   7         24.72         29.92         6.00 o
  -8  12   7         19.02         20.32         5.16 o
  -7  12   7          5.42          7.26         5.45 o
  -6  12   7        160.31        157.36        11.30 o
  -5  12   7        106.62        119.56        15.24 o
  -4  12   7        312.13        272.16        15.08 o
  -3  12   7          1.62          1.34         2.99 o
  -2  12   7         70.29         76.82         6.62 o
  -1  12   7          3.56          2.15         2.53 o
   0  12   7        494.50        527.18        18.77 o
   1  12   7        177.61        142.03        11.00 o
   2  12   7        328.73        341.20        24.17 o
   3  12   7          0.13         -1.52         7.21 o
   4  12   7          8.83         11.82         5.36 o
   5  12   7          1.93          2.52         3.05 o
  -8  13   7          4.59          9.75         3.97 o
  -7  13   7          6.04          1.81         4.55 o
  -6  13   7          0.35         -2.84         5.46 o
  -5  13   7         72.73         53.90        10.63 o
  -4  13   7          6.40          8.59         3.83 o
  -3  13   7        977.71        925.66        27.32 o
  -2  13   7        230.23        223.16        10.94 o
  -1  13   7         73.97         84.21         7.24 o
   0  13   7        406.81        371.81        13.57 o
   1  13   7         67.70         56.31        10.68 o
   2  13   7          0.27         -0.36         6.21 o
   3  13   7        460.00        471.31        19.03 o
   4  13   7        103.94         97.87        11.27 o
   5  13   7        122.39        131.62         8.63 o
  -8  14   7         65.40         66.32         6.81 o
  -7  14   7        174.02        197.37        10.13 o
  -6  14   7         31.23         25.12         7.15 o
  -5  14   7         37.06         35.56         9.24 o
  -4  14   7        332.60        314.87        22.11 o
  -3  14   7        297.49        271.14        15.03 o
  -2  14   7         38.21         38.90         5.11 o
  -1  14   7         56.61         54.95         5.69 o
   0  14   7        110.77        111.40         9.88 o
   1  14   7        147.95        158.85        11.31 o
   2  14   7        139.68        114.35        15.08 o
   3  14   7        176.22        185.97        12.01 o
   4  14   7         26.58         21.53         5.44 o
  -7  15   7          4.23          3.65         2.15 o
  -6  15   7         29.24         36.24         8.05 o
  -5  15   7          0.23          3.14         4.57 o
  -4  15   7        772.56        729.73        24.05 o
  -3  15   7        162.31        136.37        15.38 o
  -2  15   7        354.88        340.00        23.70 o
  -1  15   7        473.29        416.08        17.98 o
   0  15   7         35.25         16.01         4.75 o
   1  15   7        571.78        494.11        19.45 o
   2  15   7        352.17        307.78        22.48 o
   3  15   7         61.22         60.24         7.28 o
   4  15   7        103.99         75.70         8.33 o
  -7  16   7         10.73         10.96         2.25 o
  -6  16   7         91.35        104.08        12.06 o
  -5  16   7        203.53        188.52        17.34 o
  -4  16   7         73.84         64.23         7.68 o
  -3  16   7        195.63        190.65        12.75 o
  -2  16   7          1.94          5.03         3.61 o
  -1  16   7         13.54          4.37         5.55 o
   0  16   7        181.81        195.33        12.60 o
   1  16   7        632.25        615.60        21.37 o
   2  16   7         17.69         20.15         7.88 o
   3  16   7         56.38         56.08         6.81 o
   4  16   7         10.20          8.90         3.07 o
  -7  17   7         24.35         38.84         4.39 o
  -6  17   7          4.90          0.06         5.10 o
  -5  17   7        105.47        108.93        13.41 o
  -4  17   7        123.20        128.41        10.38 o
  -3  17   7        622.78        590.97        21.73 o
  -2  17   7       1133.49       1091.96        53.89 o
  -1  17   7        126.71        112.40        17.53 o
   0  17   7        131.89        108.28         9.70 o
   1  17   7        353.00        359.02        16.07 o
   2  17   7         45.93         43.33        10.22 o
   3  17   7        145.91        149.06         9.19 o
  -7  18   7          6.26         13.59         4.29 o
  -6  18   7         37.31         33.08         6.64 o
  -5  18   7         25.95         35.44         6.27 o
  -4  18   7        255.77        244.00        13.51 o
  -3  18   7        188.60        195.40        17.43 o
  -2  18   7          5.17          3.89         3.20 o
  -1  18   7          0.34         12.74        11.30 o
   0  18   7         23.20         31.00        10.62 o
   1  18   7        126.40        131.27         9.92 o
   2  18   7        231.86        256.46        15.26 o
   3  18   7         29.87         39.02         8.41 o
  -6  19   7          2.09          0.90         3.76 o
  -5  19   7         59.60         54.47         6.19 o
  -4  19   7          1.84          3.54         6.09 o
  -3  19   7         67.38         71.96         7.90 o
  -2  19   7        863.36        859.77        45.25 o
  -1  19   7        464.85        480.22        18.64 o
   0  19   7        109.15        106.22         9.24 o
   1  19   7        245.22        227.29        12.33 o
   2  19   7        135.37        118.15        13.33 o
   3  19   7         82.29         98.53        10.80 o
  -6  20   7          6.00          3.44         3.65 o
  -5  20   7        204.35        217.48        12.58 o
  -4  20   7         31.31         29.47         5.69 o
  -3  20   7        356.42        370.72        16.47 o
  -2  20   7          2.29          5.28         3.79 o
  -1  20   7         97.12         88.98        12.36 o
   0  20   7         76.50         80.67         8.03 o
   1  20   7        569.59        581.26        18.36 o
   2  20   7         22.19         23.03         7.36 o
   3  20   7         16.23         24.48         6.06 o
  -6  21   7         34.80         44.59         5.74 o
  -5  21   7          2.33          4.01         4.50 o
  -4  21   7          7.44          5.01         3.37 o
  -3  21   7         23.17         25.44         5.32 o
  -2  21   7       1364.88       1503.18       130.81 o
  -1  21   7         49.99         52.53         9.80 o
   0  21   7          1.40          8.72         3.60 o
   1  21   7         82.89         91.35         8.19 o
   2  21   7          2.10          8.09         6.17 o
   3  21   7          1.38          2.48         3.78 o
  -5  22   7         39.62         37.12         6.77 o
  -4  22   7         62.34         68.69         6.50 o
  -3  22   7          0.26          3.06         3.69 o
  -2  22   7        168.72        183.95        10.60 o
  -1  22   7          1.59          2.88         4.87 o
   0  22   7        133.64        135.65        15.96 o
   1  22   7          1.48          0.26         6.71 o
   2  22   7        189.36        199.85        13.42 o
  -5  23   7         24.65         29.39         5.59 o
  -4  23   7         64.14         63.17         5.93 o
  -3  23   7         55.08         68.12         6.74 o
  -2  23   7         70.92         78.71        10.42 o
  -1  23   7         83.75         70.26         9.76 o
   0  23   7          2.23          3.81         2.33 o
   1  23   7         14.83         11.18         5.21 o
   2  23   7          0.45          1.81         3.29 o
  -4  24   7          5.22          2.77         2.90 o
  -3  24   7         44.15         34.66         7.09 o
  -2  24   7          3.18          5.36         4.76 o
  -1  24   7         26.54         31.74         6.79 o
   0  24   7         76.29         75.10         8.80 o
   1  24   7        316.13        354.67        15.50 o
  -4  25   7        145.99        164.66         9.81 o
  -3  25   7         25.22         34.81        10.27 o
  -2  25   7        163.66        186.04        13.29 o
  -1  25   7          1.69         -2.45         3.46 o
   0  25   7          2.09          1.64         2.28 o
  -3  26   7         13.23          8.22         3.29 o
  -2  26   7          4.02          1.84         3.01 o
  -1  26   7         25.43         16.33         4.29 o
  -8   0   8         22.35         16.86         5.36 o
  -6   0   8        966.72        857.15        38.21 o
  -4   0   8         63.77         64.46        11.04 o
  -2   0   8          3.31          1.52         4.84 o
   0   0   8        902.74        913.46        32.18 o
   2   0   8        690.24        683.43        32.75 o
   4   0   8          2.22         -5.66         5.66 o
  -8   1   8          1.61          4.51         3.06 o
  -7   1   8         13.42         15.35         2.69 o
  -6   1   8          0.81         -0.40         4.16 o
  -5   1   8          8.57         -2.59         4.32 o
  -4   1   8         52.56         44.33         6.75 o
  -3   1   8        872.84       1014.69        39.72 o
  -2   1   8        317.84        328.04        14.93 o
  -1   1   8         27.40         44.91         6.90 o
   0   1   8          5.57         10.49         2.52 o
   1   1   8        344.62        347.67        10.76 o
   2   1   8        364.71        316.12        16.08 o
   3   1   8        472.17        485.42        16.22 o
   4   1   8         36.65         41.28         6.92 o
   5   1   8          6.62          2.83         3.77 o
  -8   2   8          9.72         13.49         3.61 o
  -7   2   8        283.85        294.82        12.01 o
  -6   2   8         34.57         27.89         5.32 o
  -5   2   8        533.52        511.39        21.13 o
  -4   2   8        227.21        242.20        20.21 o
  -3   2   8         16.51         13.27         4.10 o
  -2   2   8          0.41         -3.41         3.41 o
  -1   2   8        503.59        580.05        19.72 o
   0   2   8        159.27        181.85         9.89 o
   1   2   8        662.61        665.70        16.53 o
   2   2   8        308.10        260.70        14.66 o
   3   2   8        414.67        425.67        15.18 o
   4   2   8         24.10         19.58         4.45 o
   5   2   8         78.81         86.30         9.18 o
  -8   3   8         48.72         51.16         5.69 o
  -7   3   8         89.97        108.32         7.57 o
  -6   3   8        341.92        305.82        16.52 o
  -5   3   8        119.46        110.34        10.25 o
  -4   3   8        312.58        311.33        16.11 o
  -3   3   8        163.57        143.39        20.49 o
  -2   3   8        367.25        406.35        14.09 o
  -1   3   8        181.39        193.38         9.70 o
   0   3   8        126.10        129.51         8.56 o
   1   3   8        320.36        311.77        13.82 o
   2   3   8        505.76        497.71        19.93 o
   3   3   8         33.92         34.70         5.21 o
   4   3   8        212.74        222.03        12.27 o
   5   3   8          4.64          7.92         4.08 o
  -8   4   8         23.50         32.08         4.89 o
  -7   4   8         32.17         21.39         5.58 o
  -6   4   8        239.12        222.34        13.91 o
  -5   4   8          5.62          1.54         6.64 o
  -4   4   8         11.87         14.33         9.00 o
  -3   4   8        288.24        312.02        15.33 o
  -2   4   8          9.12         16.91         3.48 o
  -1   4   8        351.79        401.88        13.97 o
   0   4   8         18.82         15.75         3.93 o
   1   4   8       1368.97       1451.56        35.80 o
   2   4   8        576.60        489.72        28.03 o
   3   4   8        190.39        208.50        17.19 o
   4   4   8         16.48         11.99         6.79 o
   5   4   8          0.87          3.46         3.76 o
  -8   5   8          2.48          1.05         4.03 o
  -7   5   8         23.30         25.65         5.42 o
  -6   5   8        144.03        147.76        11.63 o
  -5   5   8        150.74        157.55        17.34 o
  -4   5   8         53.61         68.43         8.23 o
  -3   5   8        419.34        369.80        16.71 o
  -2   5   8         50.29         60.85         5.95 o
  -1   5   8         57.10         64.52         5.97 o
   0   5   8        364.71        376.99        12.35 o
   1   5   8       1025.46       1010.99        20.57 o
   2   5   8        160.22        170.42        12.94 o
   3   5   8        176.88        207.93        17.04 o
   4   5   8          2.95          1.64         4.63 o
   5   5   8          5.36          8.81         3.82 o
  -8   6   8         12.80         19.42         6.21 o
  -7   6   8         52.34         54.31         6.64 o
  -6   6   8        134.31        130.94        10.78 o
  -5   6   8        173.34        143.62        15.91 o
  -4   6   8        274.49        310.83        16.89 o
  -3   6   8          1.89          0.24         2.78 o
  -2   6   8          4.17         13.23         4.54 o
  -1   6   8         32.10         25.92         4.37 o
   0   6   8        652.94        681.48        16.53 o
   1   6   8       1880.83       1848.22        38.22 o
   2   6   8         53.45         58.63         7.15 o
   3   6   8         10.14         -6.36         6.36 o
   4   6   8         26.90         32.29         8.49 o
   5   6   8        125.21        131.25        10.70 o
  -8   7   8        213.35        203.85        15.28 o
  -7   7   8         72.86         74.72         7.70 o
  -6   7   8        133.47        126.36        14.95 o
  -5   7   8        232.61        207.78        19.12 o
  -4   7   8        367.97        392.64        14.89 o
  -3   7   8        116.96        136.22        10.81 o
  -2   7   8       1450.85       1444.29        26.51 o
  -1   7   8         77.62         89.88         6.31 o
   0   7   8          0.46          7.79         3.16 o
   1   7   8        378.08        381.42        17.70 o
   2   7   8        589.04        657.96        36.44 o
   3   7   8          2.89          0.45         3.84 o
   4   7   8        187.37        204.06        17.54 o
   5   7   8          4.96         11.10         4.01 o
  -8   8   8          5.81          6.47         4.99 o
  -7   8   8        178.98        173.26         8.99 o
  -6   8   8          0.97          1.30         5.01 o
  -5   8   8        439.80        431.53        27.30 o
  -4   8   8          3.49          7.88         4.40 o
  -3   8   8          2.54         -0.42         4.41 o
  -2   8   8         71.01         71.46         6.43 o
  -1   8   8         96.35        107.11         7.70 o
   0   8   8         67.35         60.85         5.45 o
   1   8   8       1451.74       1494.63        39.85 o
   2   8   8        370.84        347.05        21.82 o
   3   8   8         20.48          4.76         5.06 o
   4   8   8          1.68          3.56         5.06 o
   5   8   8         96.97         98.29         8.39 o
  -8   9   8         42.87         37.57         7.32 o
  -7   9   8         16.82         19.19         3.54 o
  -6   9   8          8.98          9.16         5.98 o
  -5   9   8          2.04          2.09         5.31 o
  -4   9   8         91.52         96.53         9.13 o
  -3   9   8        749.61        719.69        23.73 o
  -2   9   8        542.77        530.24        24.00 o
  -1   9   8         35.85         28.68         4.97 o
   0   9   8         82.07         63.89         5.38 o
   1   9   8        201.15        179.84        12.28 o
   2   9   8         90.27         71.13         8.04 o
   3   9   8         24.34         29.30         5.56 o
   4   9   8         54.36         57.83         9.35 o
  -8  10   8         36.17         29.29         6.13 o
  -7  10   8         32.44         37.68         5.42 o
  -6  10   8        145.46        139.48        15.37 o
  -5  10   8          2.90          1.86         5.27 o
  -4  10   8        183.90        172.60        12.02 o
  -3  10   8         70.13         84.80         8.53 o
  -2  10   8         14.94         11.58         4.82 o
  -1  10   8        324.33        343.02        13.74 o
   0  10   8        969.96        875.18        26.42 o
   1  10   8         88.20         83.70         8.65 o
   2  10   8          4.58          0.56         2.80 o
   3  10   8          5.36         16.68         8.53 o
   4  10   8          0.74          2.09         5.06 o
  -8  11   8          0.61         -1.47         3.41 o
  -7  11   8         27.74         23.70         4.58 o
  -6  11   8        220.13        203.51        18.07 o
  -5  11   8        390.87        349.59        24.71 o
  -4  11   8         67.66         73.57         8.02 o
  -3  11   8        138.32        135.63        10.84 o
  -2  11   8        351.15        369.03        21.91 o
  -1  11   8         68.18         59.07         7.47 o
   0  11   8        147.28        126.23        11.48 o
   1  11   8        182.04        179.27        11.91 o
   2  11   8        208.73        182.58        17.81 o
   3  11   8         36.31         43.62         6.56 o
   4  11   8         30.90         33.25         6.94 o
  -8  12   8          0.18         -3.46         3.46 o
  -7  12   8        188.98        196.38        11.71 o
  -6  12   8          5.19          3.79         3.59 o
  -5  12   8        373.67        363.76        24.86 o
  -4  12   8         23.72         17.66         7.77 o
  -3  12   8         10.77          1.85         3.47 o
  -2  12   8        107.29        104.25         9.38 o
  -1  12   8        245.31        234.46        13.89 o
   0  12   8         57.09         44.84         6.48 o
   1  12   8        372.69        348.92        16.42 o
   2  12   8          4.96          6.32         8.49 o
   3  12   8         36.30         29.71         6.21 o
   4  12   8         13.58         11.59         4.55 o
  -8  13   8          8.90          8.81         3.09 o
  -7  13   8         16.93         19.40         3.70 o
  -6  13   8        110.29        106.65        12.62 o
  -5  13   8         60.53         60.54        11.63 o
  -4  13   8        983.15       1008.11        28.40 o
  -3  13   8          1.02          4.34         4.24 o
  -2  13   8         14.49         12.35         6.96 o
  -1  13   8        255.28        242.14        14.02 o
   0  13   8         52.70         45.58         7.00 o
   1  13   8         30.48         24.43         5.12 o
   2  13   8        552.28        546.83        28.99 o
   3  13   8         99.09        105.51        12.26 o
   4  13   8        164.55        181.38        11.88 o
  -7  14   8          2.63         13.40         4.15 o
  -6  14   8        493.67        485.04        24.73 o
  -5  14   8        146.17        141.13        14.86 o
  -4  14   8        193.05        176.99        12.13 o
  -3  14   8        300.06        248.37        18.74 o
  -2  14   8          1.69         12.61         6.30 o
  -1  14   8         97.78         84.08         8.62 o
   0  14   8        692.72        644.48        22.25 o
   1  14   8        144.61        122.15        10.00 o
   2  14   8        180.49        169.39        16.72 o
   3  14   8         17.39         16.63         5.55 o
   4  14   8         11.58         15.75         3.76 o
  -7  15   8         72.69         73.49         5.10 o
  -6  15   8         12.82         12.72         6.17 o
  -5  15   8        186.48        166.14        16.47 o
  -4  15   8        470.82        471.63        19.03 o
  -3  15   8        116.53        109.04        13.69 o
  -2  15   8         71.79         68.25         7.93 o
  -1  15   8        138.45        133.57        10.59 o
   0  15   8         87.87         86.11         8.49 o
   1  15   8        222.21        192.72        24.08 o
   2  15   8         41.01         34.36         9.14 o
   3  15   8        268.43        264.43        15.86 o
  -7  16   8         11.78         11.27         2.06 o
  -6  16   8        111.37        109.02        11.72 o
  -5  16   8         14.71         12.98         6.00 o
  -4  16   8        739.91        790.31        23.92 o
  -3  16   8          4.61          4.84         3.71 o
  -2  16   8          5.88          7.39         5.60 o
  -1  16   8        373.81        368.98        16.69 o
   0  16   8        169.28        153.35        11.83 o
   1  16   8         96.15         97.43        13.81 o
   2  16   8        136.25        129.24        13.75 o
   3  16   8         22.90         21.90         4.87 o
  -6  17   8          0.91          1.43         3.69 o
  -5  17   8         20.64         12.93         6.55 o
  -4  17   8        461.27        475.14        18.25 o
  -3  17   8        283.60        296.01        15.14 o
  -2  17   8         87.63         78.71         8.48 o
  -1  17   8        174.99        174.42        11.39 o
   0  17   8        136.09        119.91         9.58 o
   1  17   8         62.22         76.23         7.54 o
   2  17   8         30.26         26.41         4.81 o
   3  17   8         22.67         16.97         3.52 o
  -6  18   8         42.96         36.07         6.68 o
  -5  18   8        138.19        136.54        13.60 o
  -4  18   8        135.45        140.08         9.90 o
  -3  18   8         58.20         58.61         7.02 o
  -2  18   8          1.73          2.73         3.35 o
  -1  18   8        797.64        852.79        45.24 o
   0  18   8         89.88         97.02         8.79 o
   1  18   8        127.00        148.99         9.42 o
   2  18   8          0.22         -2.15         2.15 o
  -6  19   8         25.17         27.94         5.91 o
  -5  19   8         94.89         97.81        11.00 o
  -4  19   8         57.91         62.97         6.84 o
  -3  19   8        102.90        103.16         8.73 o
  -2  19   8          2.10          0.62         6.12 o
  -1  19   8          4.31         17.65         7.28 o
   0  19   8         13.47         19.73         4.68 o
   1  19   8         17.25         20.15         4.66 o
   2  19   8         28.41         23.65         6.62 o
  -6  20   8         47.96         54.42         4.35 o
  -5  20   8        148.46        180.13        13.56 o
  -4  20   8        128.77        126.83         8.69 o
  -3  20   8         30.92         30.32         5.15 o
  -2  20   8        315.84        341.68        21.50 o
  -1  20   8          1.03          2.75         4.63 o
   0  20   8        137.43        129.78        16.09 o
   1  20   8          9.56         12.87         3.29 o
   2  20   8        102.11        111.53        10.25 o
  -5  21   8         35.28         54.45         7.64 o
  -4  21   8        179.59        196.77         9.92 o
  -3  21   8         66.69         56.11         8.46 o
  -2  21   8        269.85        296.06        19.32 o
  -1  21   8         60.61         86.00        10.82 o
   0  21   8         16.02         13.26         3.35 o
   1  21   8         29.68         31.23         7.00 o
  -4  22   8         14.54         12.27         3.05 o
  -3  22   8          1.37          0.71         2.71 o
  -2  22   8         63.68         68.78         9.50 o
  -1  22   8        331.62        355.61        19.43 o
   0  22   8         24.58         20.12         3.41 o
   1  22   8        168.84        189.33        11.77 o
  -4  23   8        203.21        165.23        10.41 o
  -3  23   8          8.63         12.74         4.91 o
  -2  23   8         99.83        118.65        11.27 o
  -1  23   8          7.47          7.96         4.76 o
   0  23   8          4.10          0.92         3.16 o
  -3  24   8         81.11         92.30        10.74 o
  -2  24   8        120.45        140.47        10.98 o
  -1  24   8         44.05         54.75         6.64 o
  -2  25   8          0.02         -2.82         2.82 o
  -7   0   9        448.68        486.43        28.64 o
  -5   0   9        335.75        287.53        22.89 o
  -3   0   9        781.89        821.61        36.64 o
  -1   0   9       2355.43       2463.41        73.41 o
   1   0   9         83.27         79.58        12.62 o
   3   0   9         96.84        110.36        12.81 o
  -8   1   9         22.06         15.67         4.40 o
  -7   1   9         12.43         12.31         2.66 o
  -6   1   9        102.88         84.99         9.12 o
  -5   1   9         83.67         73.18         8.68 o
  -4   1   9        820.52        775.96        25.91 o
  -3   1   9         20.01         26.36         5.91 o
  -2   1   9         15.56          4.66         2.87 o
  -1   1   9        183.18        193.59         9.25 o
   0   1   9       1099.09       1049.99        30.09 o
   1   1   9          5.83         -8.84         9.45 o
   2   1   9         73.28         84.89         8.43 o
   3   1   9        109.70        118.98         9.44 o
   4   1   9         10.41         14.45         3.12 o
  -8   2   9         54.90         33.02         5.66 o
  -7   2   9          2.58         -4.84         4.84 o
  -6   2   9        591.73        548.83        22.31 o
  -5   2   9         19.08          8.80         4.12 o
  -4   2   9         17.92         19.52         5.41 o
  -3   2   9          9.20          4.98         3.59 o
  -2   2   9        435.83        426.08        13.11 o
  -1   2   9        528.88        518.92        16.58 o
   0   2   9       3899.11       3737.62        56.64 o
   1   2   9         12.74         13.89         4.78 o
   2   2   9         18.59         18.50         5.09 o
   3   2   9         23.61         19.92         4.78 o
   4   2   9        120.18        134.41        11.62 o
  -8   3   9          6.75          9.56         3.93 o
  -7   3   9          5.84          1.02         2.64 o
  -6   3   9        205.30        187.53        12.60 o
  -5   3   9         69.44         56.83         7.84 o
  -4   3   9         13.64          7.92         4.41 o
  -3   3   9        309.02        312.47        11.21 o
  -2   3   9          0.61         -4.94         5.96 o
  -1   3   9         54.22         46.57         5.15 o
   0   3   9          3.79         -2.80         6.80 o
   1   3   9          4.91          5.86         5.74 o
   2   3   9          0.89          2.95        13.84 o
   3   3   9        206.87        250.44        20.12 o
   4   3   9         16.96          9.24         4.67 o
  -8   4   9          1.59         -1.24         2.67 o
  -7   4   9         38.31         35.59         5.73 o
  -6   4   9         19.57         11.03         4.68 o
  -5   4   9        219.70        203.74        13.76 o
  -4   4   9        316.20        327.12        16.40 o
  -3   4   9         23.13         26.90         4.33 o
  -2   4   9        109.65        135.27         7.48 o
  -1   4   9       1452.64       1576.83        70.61 o
   0   4   9         76.13         63.86         8.09 o
   1   4   9        562.16        544.70        21.24 o
   2   4   9        164.16        148.50        10.42 o
   3   4   9         70.62         73.78        11.66 o
   4   4   9         32.78         37.33         6.70 o
  -8   5   9         81.07         84.36         8.90 o
  -7   5   9          2.48          5.32         3.20 o
  -6   5   9        115.80        104.55         9.55 o
  -5   5   9          1.48          3.47         3.55 o
  -4   5   9        369.74        351.06        17.00 o
  -3   5   9         15.58         26.57         7.19 o
  -2   5   9        154.70        195.63        10.47 o
  -1   5   9         66.34         65.21        12.72 o
   0   5   9        394.02        421.76        27.53 o
   1   5   9         64.54         60.85         7.62 o
   2   5   9        403.40        433.68        16.97 o
   3   5   9         14.61          7.87         8.39 o
   4   5   9          1.69         -1.64         4.37 o
  -8   6   9         90.29         87.67         9.03 o
  -7   6   9         74.90         81.85        12.31 o
  -6   6   9        155.09        142.45        11.11 o
  -5   6   9         85.42         79.41        12.36 o
  -4   6   9          3.08         17.03         5.21 o
  -3   6   9          2.93          5.68         5.06 o
  -2   6   9          5.26          4.76         3.97 o
  -1   6   9       2055.45       2041.13        58.03 o
   0   6   9       1565.94       1411.21        48.19 o
   1   6   9        359.76        354.92        16.81 o
   2   6   9        127.59        122.87         9.24 o
   3   6   9         49.25         48.88         6.58 o
   4   6   9          1.62          3.93         3.41 o
  -8   7   9          3.91          1.09         3.82 o
  -7   7   9          1.43          0.61         3.65 o
  -6   7   9          0.75          3.67         5.47 o
  -5   7   9        245.86        234.61        20.34 o
  -4   7   9         17.23         15.50         3.99 o
  -3   7   9        478.41        437.79        18.69 o
  -2   7   9          3.02         14.51         4.87 o
  -1   7   9        632.68        563.34        30.71 o
   0   7   9          0.20         13.53         6.44 o
   1   7   9        197.99        204.19        17.68 o
   2   7   9          1.04          1.73         2.40 o
   3   7   9         32.65         38.31         8.77 o
   4   7   9          0.21         -4.08         4.08 o
  -8   8   9        265.61        306.02        14.99 o
  -7   8   9         15.65         18.99         3.35 o
  -6   8   9        221.33        225.59        13.31 o
  -5   8   9         29.05         27.75         8.49 o
  -4   8   9        385.61        386.95        17.52 o
  -3   8   9        354.81        337.08        16.41 o
  -2   8   9       1992.95       1824.63        54.01 o
  -1   8   9         36.95         29.26         8.96 o
   0   8   9         47.14         50.71         9.90 o
   1   8   9         96.63         82.13        11.34 o
   2   8   9        216.97        223.83        11.81 o
   3   8   9         21.09         20.04         7.51 o
   4   8   9         45.02         36.59         6.11 o
  -8   9   9         26.01         37.97         5.66 o
  -7   9   9         52.76         44.16         5.52 o
  -6   9   9         23.35         27.40         7.29 o
  -5   9   9         51.73         43.52         9.75 o
  -4   9   9        123.76        128.39        10.33 o
  -3   9   9         57.42         55.54         7.15 o
  -2   9   9         10.69          4.72         5.44 o
  -1   9   9        166.99        139.17        15.76 o
   0   9   9         16.80         18.82         7.11 o
   1   9   9          6.97          9.80         5.53 o
   2   9   9        409.18        475.98        16.62 o
   3   9   9         12.97         11.91         6.30 o
   4   9   9         78.90         91.28         8.35 o
  -8  10   9         18.09         22.58         4.42 o
  -7  10   9        361.40        389.15        14.27 o
  -6  10   9        118.61        120.29         9.72 o
  -5  10   9        225.85        221.47        19.46 o
  -4  10   9        128.01        127.86        10.18 o
  -3  10   9          8.07          7.71         4.19 o
  -2  10   9          4.89         10.31         6.10 o
  -1  10   9        627.43        628.91        32.44 o
   0  10   9          0.88          5.16         3.70 o
   1  10   9        662.33        659.56        30.20 o
   2  10   9         18.50         23.48         6.83 o
   3  10   9         21.96         24.59         7.13 o
   4  10   9          4.97          5.83         2.82 o
  -7  11   9         19.40         19.34         3.94 o
  -6  11   9         15.32          8.94         5.85 o
  -5  11   9         79.01         78.84        12.30 o
  -4  11   9         90.14         87.88         8.60 o
  -3  11   9        484.13        480.25        32.91 o
  -2  11   9          6.38         10.07         6.81 o
  -1  11   9         11.32         31.14         8.71 o
   0  11   9         43.76         43.28         7.06 o
   1  11   9         25.92         35.41         6.01 o
   2  11   9        250.78        283.18        18.89 o
   3  11   9         48.23         53.90         8.71 o
  -7  12   9         20.12         22.88         3.63 o
  -6  12   9        248.85        248.08        17.69 o
  -5  12   9        213.96        211.83        18.69 o
  -4  12   9         21.22         32.39         5.87 o
  -3  12   9          0.24          3.63         3.77 o
  -2  12   9        544.31        513.80        28.86 o
  -1  12   9          6.65         10.23         5.90 o
   0  12   9        371.91        370.59        16.91 o
   1  12   9         79.51         81.88         8.29 o
   2  12   9          0.39          2.48         5.01 o
   3  12   9         21.70         21.49         5.85 o
  -7  13   9         58.68         63.39         5.22 o
  -6  13   9         19.23         17.41         6.30 o
  -5  13   9         49.90         41.20         9.61 o
  -4  13   9         87.24         83.33         8.46 o
  -3  13   9        399.30        376.81        24.00 o
  -2  13   9         87.25         93.93        13.00 o
  -1  13   9          0.09         -8.87         8.97 o
   0  13   9          0.34         -0.46         4.19 o
   1  13   9        162.75        162.55        10.55 o
   2  13   9         15.97          8.77         4.91 o
   3  13   9         99.19        118.79        10.27 o
  -7  14   9         91.87         99.89         5.97 o
  -6  14   9         96.25        101.61        11.08 o
  -5  14   9          1.46         -0.02         5.31 o
  -4  14   9          2.30          2.54         4.78 o
  -3  14   9        118.73        118.50        13.79 o
  -2  14   9          8.12          2.39         5.46 o
  -1  14   9        555.43        576.16        20.53 o
   0  14   9         52.77         52.29         6.70 o
   1  14   9         14.71         14.68         4.16 o
   2  14   9         29.54         42.06         5.57 o
   3  14   9         27.28         35.28         5.61 o
  -7  15   9          7.34         10.84         3.01 o
  -6  15   9         56.42         65.58         8.86 o
  -5  15   9        159.31        151.46        14.18 o
  -4  15   9        488.74        506.52        18.54 o
  -3  15   9        194.43        185.15        13.34 o
  -2  15   9         12.37         20.65         4.57 o
  -1  15   9          3.82          6.64         4.60 o
   0  15   9         41.05         41.88         7.46 o
   1  15   9          1.69         -1.22         2.84 o
   2  15   9        162.75        192.37         9.68 o
  -6  16   9        109.87        117.07         7.54 o
  -5  16   9         17.31         11.12         5.55 o
  -4  16   9         10.09         12.60         3.77 o
  -3  16   9        202.52        222.50        12.54 o
  -2  16   9         14.92         13.15         6.55 o
  -1  16   9        142.33        160.86        15.82 o
   0  16   9        514.38        502.07        32.02 o
   1  16   9          5.19          9.13         3.21 o
   2  16   9          3.89          6.48         3.08 o
  -6  17   9         99.40        109.21         6.90 o
  -5  17   9        124.74        125.61        12.21 o
  -4  17   9          0.46          5.29         7.11 o
  -3  17   9        105.52        114.23         8.85 o
  -2  17   9          3.34          5.36         5.46 o
  -1  17   9        106.04         89.44        11.76 o
   0  17   9          0.99          1.73         3.38 o
   1  17   9         71.84         60.99         6.87 o
   2  17   9          0.35         -0.20         2.00 o
  -6  18   9        105.89        106.32         6.16 o
  -5  18   9          2.66          1.47         4.18 o
  -4  18   9         32.35         34.24         5.24 o
  -3  18   9          2.40          9.87         3.54 o
  -2  18   9        269.41        268.17        19.00 o
  -1  18   9         52.06         46.28         8.77 o
   0  18   9        164.69        157.62        13.11 o
   1  18   9          5.45          8.82         2.24 o
  -5  19   9         77.12         77.27         8.52 o
  -4  19   9        119.67        127.52         8.05 o
  -3  19   9         21.04         13.45         3.55 o
  -2  19   9         11.35         12.19         5.57 o
  -1  19   9         67.24         62.72         9.37 o
   0  19   9          6.64         14.06         4.44 o
  -5  20   9         23.84         29.01         5.81 o
  -4  20   9          5.92          5.32         5.99 o
  -3  20   9        154.04        130.44        29.08 o
  -2  20   9          4.71          0.19         4.12 o
  -1  20   9        240.05        282.98        17.05 o
   0  20   9         30.43         32.12         5.89 o
  -4  21   9          2.53          1.98         2.08 o
  -3  21   9         23.18         19.21         5.19 o
  -2  21   9         20.01         16.97         5.44 o
  -1  21   9          0.07         -3.46         3.69 o
   0  21   9         63.33         49.04         5.83 o
  -3  22   9          3.70          5.63         3.09 o
  -2  22   9        198.47        211.84        13.27 o
  -1  22   9         85.05         72.04         7.60 o
  -3  23   9         70.74         33.72         4.89 o
  -2  23   9          9.80          9.80         3.80 o
  -6   0  10        230.38        231.12        19.42 o
  -4   0  10         19.26         14.23         6.89 o
  -2   0  10        959.59        996.45        40.61 o
   0   0  10        621.83        604.03        32.23 o
   2   0  10        207.73        212.39        11.28 o
  -7   1  10         33.04         38.76         5.35 o
  -6   1  10         45.73         47.21         6.98 o
  -5   1  10         93.75         83.00         8.87 o
  -4   1  10          7.56          5.34         2.91 o
  -3   1  10        492.50        553.13        14.74 o
  -2   1  10         11.15          3.64         4.91 o
  -1   1  10         79.34         60.90         8.49 o
   0   1  10         36.46         23.48         8.20 o
   1   1  10         42.92         35.59         6.44 o
   2   1  10          7.80          8.14         2.53 o
   3   1  10        133.57        120.79        10.42 o
  -7   2  10        184.13        194.21        10.66 o
  -6   2  10          2.85          2.64         4.12 o
  -5   2  10         24.33         19.20         5.15 o
  -4   2  10         30.94         22.67         3.88 o
  -3   2  10        849.60        925.10        19.26 o
  -2   2  10          1.24         -7.52        12.30 o
  -1   2  10        439.91        433.46        21.70 o
   0   2  10         81.41         54.53         7.78 o
   1   2  10          8.27          4.48         6.62 o
   2   2  10          7.74          7.66         3.61 o
   3   2  10        412.30        485.33        21.05 o
  -7   3  10         30.23         28.89         4.79 o
  -6   3  10        184.60        171.73        11.49 o
  -5   3  10         73.30         73.86        11.78 o
  -4   3  10        162.98        177.68         9.82 o
  -3   3  10        195.77        184.48        10.05 o
  -2   3  10         13.44         15.27         5.33 o
  -1   3  10        304.01        312.25        16.75 o
   0   3  10        394.73        412.95        18.84 o
   1   3  10         36.82         53.13         7.11 o
   2   3  10         11.07         18.29         3.44 o
   3   3  10          3.02          5.66         4.14 o
  -7   4  10         30.55         25.21         3.58 o
  -6   4  10        287.32        268.63        14.17 o
  -5   4  10         40.62         34.87         6.22 o
  -4   4  10         19.36         25.28         5.06 o
  -3   4  10        455.95        465.06        15.51 o
  -2   4  10       2722.50       2597.36        84.26 o
  -1   4  10         79.15         58.43         8.17 o
   0   4  10        256.14        261.67        15.54 o
   1   4  10        144.81        134.91        10.25 o
   2   4  10         30.77         34.50         4.95 o
   3   4  10         42.35         43.31         7.26 o
  -7   5  10          8.12          8.06         2.47 o
  -6   5  10          0.16         -0.05         4.16 o
  -5   5  10        220.09        229.55        13.65 o
  -4   5  10         62.95         51.48         5.45 o
  -3   5  10        145.25        132.97         7.29 o
  -2   5  10         24.08         37.58         6.56 o
  -1   5  10          7.38          2.94         3.67 o
   0   5  10         26.63         24.20         5.66 o
   1   5  10        346.86        347.29        15.54 o
   2   5  10         14.12          9.75         6.66 o
   3   5  10         19.57         19.19         5.38 o
  -7   6  10         17.54         15.44         3.48 o
  -6   6  10        250.45        248.62        13.28 o
  -5   6  10         31.44         36.26         6.35 o
  -4   6  10        105.57        103.53         7.60 o
  -3   6  10        481.25        489.20        13.66 o
  -2   6  10        559.62        506.98        20.19 o
  -1   6  10         10.25         10.79         4.61 o
   0   6  10        318.04        286.91        15.21 o
   1   6  10         92.57        118.96         9.58 o
   2   6  10         17.11         19.41         3.86 o
   3   6  10          5.34          3.16         4.16 o
  -7   7  10          1.25          0.57         2.35 o
  -6   7  10        172.64        167.46        10.92 o
  -5   7  10          4.56          0.39         3.44 o
  -4   7  10          6.15         13.42         3.44 o
  -3   7  10         50.72         50.44         4.84 o
  -2   7  10          2.03          1.94         5.19 o
  -1   7  10         20.52         16.37         6.40 o
   0   7  10         64.80         73.48         8.20 o
   1   7  10          3.22          5.03        12.92 o
   2   7  10         44.28         49.07         8.47 o
   3   7  10         15.07         13.42         4.46 o
  -7   8  10        155.24        152.70         7.10 o
  -6   8  10          0.22          1.76         3.36 o
  -5   8  10         28.72         24.91         5.54 o
  -4   8  10          7.05         11.15         4.24 o
  -3   8  10        738.42        757.38        22.70 o
  -2   8  10        554.00        535.52        29.18 o
  -1   8  10        275.99        271.22        20.96 o
   0   8  10        139.18        126.60        10.33 o
   1   8  10        133.45        168.59        10.80 o
   2   8  10          4.11         12.48         5.14 o
   3   8  10         58.61         72.56         8.09 o
  -7   9  10         26.34         28.46         4.04 o
  -6   9  10         10.33          9.78         3.98 o
  -5   9  10        181.20        182.40        14.83 o
  -4   9  10         28.71         24.32         4.84 o
  -3   9  10        183.42        203.56        15.52 o
  -2   9  10         71.50         71.13        11.27 o
  -1   9  10          8.38          5.23         6.10 o
   0   9  10        116.77        105.26         9.32 o
   1   9  10        163.71        161.81        10.34 o
   2   9  10         21.37         18.00         4.00 o
   3   9  10         14.28         17.56         4.18 o
  -7  10  10         15.99         12.48         3.09 o
  -6  10  10        194.99        190.36        11.01 o
  -5  10  10        154.08        159.86        11.07 o
  -4  10  10        221.04        252.12        13.40 o
  -3  10  10        119.91        123.38        11.37 o
  -2  10  10        637.26        651.64        31.72 o
  -1  10  10         28.20         39.95         9.16 o
   0  10  10        583.24        586.61        28.78 o
   1  10  10         22.03         34.35         7.50 o
   2  10  10         41.56         36.80         4.96 o
   3  10  10          0.54          0.51         2.48 o
  -7  11  10          1.00          4.16         2.32 o
  -6  11  10        193.96        202.51        10.85 o
  -5  11  10         82.95         86.35        11.87 o
  -4  11  10         48.90         47.58         6.30 o
  -3  11  10        205.63        230.66        21.51 o
  -2  11  10        126.37        124.99        14.67 o
  -1  11  10         23.82         19.70         7.13 o
   0  11  10         82.68         88.87        11.59 o
   1  11  10         51.34         39.53         5.76 o
   2  11  10        175.93        186.94         9.48 o
  -7  12  10        148.58        159.31         7.02 o
  -6  12  10          0.60          3.05         2.88 o
  -5  12  10         16.35         12.34         6.08 o
  -4  12  10          0.69          6.48         3.70 o
  -3  12  10        336.99        355.88        22.31 o
  -2  12  10        288.89        289.47        20.94 o
  -1  12  10        367.27        374.96        23.43 o
   0  12  10        134.80        143.18        13.84 o
   1  12  10          9.83          3.32         2.57 o
   2  12  10         44.01         52.93         5.07 o
  -6  13  10         30.19         31.87         4.47 o
  -5  13  10         43.09         46.59         8.43 o
  -4  13  10        303.64        366.77        20.75 o
  -3  13  10         46.20         45.55         8.64 o
  -2  13  10          9.44          7.81         5.76 o
  -1  13  10          5.48         10.86         5.93 o
   0  13  10         10.91         10.09         5.42 o
   1  13  10          9.55          7.55         2.54 o
   2  13  10         47.75         50.15         6.87 o
  -6  14  10        122.58        137.46         7.90 o
  -5  14  10        129.45        129.98        12.43 o
  -4  14  10        130.31        129.00         9.05 o
  -3  14  10          2.26          4.40         3.01 o
  -2  14  10         36.40         30.20         7.94 o
  -1  14  10          7.30         11.08         5.44 o
   0  14  10         48.46         43.39         7.71 o
   1  14  10         28.58         20.53         3.46 o
   2  14  10          1.57          5.12         3.07 o
  -6  15  10          0.03          2.06         2.09 o
  -5  15  10        146.21        157.55        12.75 o
  -4  15  10         17.41         20.84         4.01 o
  -3  15  10        102.68        119.00        15.31 o
  -2  15  10          0.36          0.75         5.59 o
  -1  15  10          5.39          4.40         4.44 o
   0  15  10         77.81         96.56        10.27 o
   1  15  10        121.80        125.18        16.07 o
  -6  16  10          1.19          1.50         1.86 o
  -5  16  10         34.57         35.13         6.32 o
  -4  16  10          0.65         -1.86         2.45 o
  -3  16  10         54.11         54.07         5.92 o
  -2  16  10         81.41         71.33         9.76 o
  -1  16  10        166.21        162.22        13.99 o
   0  16  10        142.26        179.85        12.94 o
   1  16  10          0.76          6.18         2.49 o
  -5  17  10          9.82         11.48         3.08 o
  -4  17  10        169.52        190.56         9.18 o
  -3  17  10         14.42          6.59         2.81 o
  -2  17  10         55.93         49.67         8.32 o
  -1  17  10         51.92         53.79         8.15 o
   0  17  10        268.50        345.33        16.24 o
   1  17  10         59.86         61.85         6.83 o
  -5  18  10          1.27          1.62         1.83 o
  -4  18  10         88.07        102.52         6.31 o
  -3  18  10         31.95         39.06         6.77 o
  -2  18  10          3.15          8.26         4.16 o
  -1  18  10        251.57        290.23        16.37 o
   0  18  10         39.79         47.65         4.49 o
  -4  19  10         22.37         13.76         2.51 o
  -3  19  10         26.73         29.73         5.74 o
  -2  19  10          0.70         -1.11         3.31 o
  -1  19  10          0.66          2.67         3.88 o
   0  19  10          0.62         -3.67         3.67 o
  -3  20  10          1.51         -2.71         2.71 o
  -2  20  10        237.01        258.24        13.85 o
  -1  20  10         11.01         13.17         3.54 o
  -2  21  10         14.80          4.89         2.48 o
  -7   0  11         49.24         46.90         6.92 o
  -5   0  11          9.65          1.88         4.82 o
  -3   0  11        267.02        275.51        19.49 o
  -1   0  11        605.49        650.11        31.73 o
   1   0  11         94.11        116.76         8.11 o
  -7   1  11          4.13          1.23         2.41 o
  -6   1  11          2.94          2.94         4.52 o
  -5   1  11        290.50        267.37        19.55 o
  -4   1  11        137.19        133.21         9.95 o
  -3   1  11         22.58         15.17         3.04 o
  -2   1  11        158.54        137.72        10.77 o
  -1   1  11        152.02        154.00        11.92 o
   0   1  11        145.52        154.31        15.65 o
   1   1  11          7.21         10.68         5.38 o
   2   1  11         52.34         52.62         4.76 o
  -7   2  11          2.08          0.91         2.91 o
  -6   2  11        117.36        108.91         8.40 o
  -5   2  11          0.95          2.32         3.70 o
  -4   2  11       1698.73       1805.18        74.06 o
  -3   2  11          6.37          9.04         2.65 o
  -2   2  11        138.62        138.98        10.50 o
  -1   2  11         36.96         33.84         6.34 o
   0   2  11          1.69          3.30         3.74 o
   1   2  11          7.59          8.62         3.41 o
   2   2  11         95.27         81.55         5.43 o
  -7   3  11         39.63         39.48         4.51 o
  -6   3  11          4.17          6.09         3.50 o
  -5   3  11        380.91        387.79        16.45 o
  -4   3  11          0.31          2.06         2.88 o
  -3   3  11          1.11         -2.24         2.24 o
  -2   3  11          0.02         -7.65         8.40 o
  -1   3  11        162.90        158.45        11.34 o
   0   3  11          3.31          3.05         3.73 o
   1   3  11        110.09        108.08         7.77 o
   2   3  11         15.17         21.96         3.13 o
  -7   4  11         10.21         12.86         3.16 o
  -6   4  11        123.40        118.01         8.61 o
  -5   4  11         25.51         25.09         5.60 o
  -4   4  11        238.46        267.19        11.04 o
  -3   4  11        175.48        184.42         8.00 o
  -2   4  11         27.81         33.28         9.33 o
  -1   4  11          3.27          3.07         4.25 o
   0   4  11         10.26          8.85         4.00 o
   1   4  11          9.96         15.50         5.61 o
   2   4  11         13.46         20.44         3.06 o
  -7   5  11          5.33          6.11         2.05 o
  -6   5  11        120.24        125.13        10.67 o
  -5   5  11          8.03         12.89         4.56 o
  -4   5  11        271.33        282.29        11.22 o
  -3   5  11         37.35         42.71         4.12 o
  -2   5  11          2.44          0.54         3.91 o
  -1   5  11         14.90         15.98         4.85 o
   0   5  11         17.82         16.62         4.54 o
   1   5  11         17.46         14.54         3.73 o
   2   5  11        111.47         99.42        13.82 o
  -7   6  11         46.86         46.21         3.54 o
  -6   6  11         18.08         17.78         3.96 o
  -5   6  11         62.73         50.45         6.27 o
  -4   6  11        291.98        286.36        11.19 o
  -3   6  11         60.16         57.02         4.65 o
  -2   6  11         21.23         33.04         5.84 o
  -1   6  11         38.74         43.36         8.59 o
   0   6  11         30.73         23.09         5.10 o
   1   6  11          1.91          0.43         2.55 o
   2   6  11          8.33         10.38         2.30 o
  -7   7  11         49.56         62.27         4.57 o
  -6   7  11          1.05          0.88         2.99 o
  -5   7  11        170.47        190.17        11.07 o
  -4   7  11         32.72         29.96         4.16 o
  -3   7  11        257.28        269.89         9.21 o
  -2   7  11         66.99         68.68         7.49 o
  -1   7  11         32.71         28.75         5.32 o
   0   7  11         47.35         40.26         5.83 o
   1   7  11        315.89        292.10        42.58 o
   2   7  11         27.42         27.75         5.17 o
  -7   8  11         16.60         16.67         3.65 o
  -6   8  11         60.46         72.83         6.50 o
  -5   8  11        120.81        118.44         8.88 o
  -4   8  11          4.08          5.65         2.57 o
  -3   8  11         82.28         93.07         5.51 o
  -2   8  11        819.07        788.29        30.50 o
  -1   8  11         72.17         75.16         7.82 o
   0   8  11         24.59         26.71         5.05 o
   1   8  11          5.41          5.83         2.60 o
   2   8  11        131.50        137.46         9.83 o
  -6   9  11         95.07         93.84         7.07 o
  -5   9  11         41.88         46.83         5.81 o
  -4   9  11        137.28        141.57         7.61 o
  -3   9  11         23.39         26.83         3.30 o
  -2   9  11         44.60         45.35         7.23 o
  -1   9  11         14.41         15.36         4.55 o
   0   9  11         35.35         39.60         5.51 o
   1   9  11         80.15         74.82         5.81 o
   2   9  11         11.71         18.95         4.23 o
  -6  10  11         37.20         39.80         4.90 o
  -5  10  11        112.27        101.55         7.80 o
  -4  10  11          6.67          4.10         5.10 o
  -3  10  11        404.61        445.53        12.89 o
  -2  10  11         11.73          7.71         3.66 o
  -1  10  11         79.59         99.60        11.00 o
   0  10  11          0.01         -3.03         3.44 o
   1  10  11         36.19         34.77         4.00 o
  -6  11  11         74.68         83.65         6.10 o
  -5  11  11         14.82         11.70         4.93 o
  -4  11  11         21.38         23.90         4.19 o
  -3  11  11         14.23         13.92         3.68 o
  -2  11  11         18.86         13.71         3.94 o
  -1  11  11          1.70          1.08         3.55 o
   0  11  11         10.87         13.54         5.52 o
   1  11  11         38.78         27.98         7.33 o
  -6  12  11          2.48          2.35         3.57 o
  -5  12  11          0.06         -0.84         2.49 o
  -4  12  11         59.32         69.40         6.04 o
  -3  12  11          1.54          4.42         1.87 o
  -2  12  11        308.58        313.44        17.45 o
  -1  12  11         20.92         20.37         4.56 o
   0  12  11         68.39         81.54         6.52 o
   1  12  11         21.50         20.52         3.37 o
  -6  13  11         31.09         34.55         3.55 o
  -5  13  11         72.96         76.98         6.07 o
  -4  13  11          0.95          7.27         2.32 o
  -3  13  11         97.66         94.76         4.82 o
  -2  13  11          2.65          1.26         3.76 o
  -1  13  11         13.78          7.04         3.33 o
   0  13  11        121.65        121.78         7.42 o
   1  13  11         14.45          7.17         5.90 o
  -5  14  11          4.87          6.85         2.68 o
  -4  14  11        101.36        100.14         8.44 o
  -3  14  11        153.59        171.48        14.11 o
  -2  14  11         97.62        115.52        11.69 o
  -1  14  11        185.91        197.40         9.77 o
   0  14  11          3.40          2.84         3.30 o
  -5  15  11         13.40          8.27         2.27 o
  -4  15  11        148.61        165.45         6.33 o
  -3  15  11         64.12         69.29         5.41 o
  -2  15  11          0.87          0.15         2.83 o
  -1  15  11          2.11          2.38         2.84 o
   0  15  11         63.78         52.77         7.57 o
  -4  16  11         82.59         68.09         3.75 o
  -3  16  11         45.25         46.26         6.38 o
  -2  16  11          9.75         11.88         3.01 o
  -1  16  11        239.87        261.92         9.76 o
   0  16  11         43.01         28.86         4.85 o
  -3  17  11          1.47          4.25         2.77 o
  -2  17  11          1.64          4.83         5.09 o
  -1  17  11        152.63        139.35         6.50 o
  -3  18  11          2.01          2.60         2.62 o
  -2  18  11        278.01        234.56        11.47 o
  -6   0  12         69.12         66.08         8.03 o
  -4   0  12        321.54        362.53        19.73 o
  -2   0  12          6.05         12.16         5.12 o
   0   0  12          0.94          5.01         3.76 o
  -6   1  12        141.09        145.43         7.94 o
  -5   1  12         39.04         42.62         5.30 o
  -4   1  12          2.79          6.46         2.93 o
  -3   1  12         19.25         23.83         3.66 o
  -2   1  12          1.56          0.85         4.90 o
  -1   1  12         34.44         42.70         5.51 o
   0   1  12         74.33         66.24         8.12 o
   1   1  12         29.04         22.19         2.79 o
  -6   2  12         31.19         35.17         4.41 o
  -5   2  12         24.67         19.83         5.81 o
  -4   2  12         24.68         28.02         4.03 o
  -3   2  12        393.26        409.17        14.73 o
  -2   2  12         39.79         40.43         4.35 o
  -1   2  12          6.88          7.63         3.48 o
   0   2  12          7.52          6.89         2.72 o
   1   2  12         64.68         65.60         4.42 o
  -6   3  12        260.62        254.80        10.21 o
  -5   3  12          7.56          3.80         4.27 o
  -4   3  12         68.58         65.75        12.90 o
  -3   3  12          5.60          8.99         3.09 o
  -2   3  12          9.93         12.47         3.86 o
  -1   3  12         26.09         32.81         5.10 o
   0   3  12        216.26        238.55        10.38 o
   1   3  12          8.21          7.19         2.56 o
  -6   4  12         81.16         70.65         5.61 o
  -5   4  12         38.59         48.73         7.56 o
  -4   4  12          3.38         -0.27         2.01 o
  -3   4  12         52.04         43.91         5.81 o
  -2   4  12         18.91         20.81         5.72 o
  -1   4  12        146.29        150.52         9.35 o
   0   4  12          2.77          1.52         3.24 o
   1   4  12         39.50         25.87         4.25 o
  -6   5  12         16.51         13.17         3.11 o
  -5   5  12        128.25        129.31         7.95 o
  -4   5  12         24.83         31.35         4.43 o
  -3   5  12          0.41          3.84         2.02 o
  -2   5  12          7.37          7.76         3.30 o
  -1   5  12        124.12        140.37         8.99 o
   0   5  12          4.20          1.83         2.99 o
   1   5  12        303.13        194.00        10.03 o
  -6   6  12          6.59          8.29         2.30 o
  -5   6  12          8.17         13.98         3.20 o
  -4   6  12         13.58          9.22         2.74 o
  -3   6  12         14.40         13.00         2.39 o
  -2   6  12        107.14        115.97         8.30 o
  -1   6  12          4.35          8.64         3.51 o
   0   6  12         20.10         20.18         3.84 o
  -5   7  12         11.98         17.17         3.38 o
  -4   7  12         47.46         41.33         3.61 o
  -3   7  12          0.39         -1.85         1.85 o
  -2   7  12         31.68         21.71         9.88 o
  -1   7  12         62.30         66.16         6.11 o
   0   7  12        163.18        180.67         8.52 o
  -6   8  12        122.75        126.25         8.67 o
  -5   8  12         33.38         34.77         4.33 o
  -4   8  12         16.53         14.22         2.38 o
  -3   8  12        152.84        182.70         9.01 o
  -2   8  12         67.83         63.82         6.18 o
  -1   8  12          2.41          0.55         2.71 o
   0   8  12          7.53          9.72         2.83 o
  -6   9  12         65.39         43.11         5.08 o
  -5   9  12         83.62         85.09         8.01 o
  -4   9  12        101.52        104.36         6.18 o
  -3   9  12         15.86         18.71         3.89 o
  -2   9  12        183.46        188.16         9.48 o
  -1   9  12         92.00         95.28         6.78 o
   0   9  12        102.42         98.25         5.82 o
  -5  10  12          0.68          1.63         1.75 o
  -4  10  12         85.95         85.82         5.38 o
  -3  10  12          0.43          3.77         2.16 o
  -2  10  12        116.98        137.43         7.92 o
  -1  10  12         15.37         24.07         4.00 o
   0  10  12         17.47         14.61         5.43 o
  -5  11  12         12.78         12.04         3.35 o
  -4  11  12          0.60          0.66         4.08 o
  -3  11  12         41.13         49.07         6.72 o
  -2  11  12          1.82          4.97         2.70 o
  -1  11  12         75.44         71.73         5.42 o
   0  11  12          2.96          6.81         3.24 o
  -4  12  12          4.04          4.35         2.92 o
  -3  12  12        248.57        289.78        14.32 o
  -2  12  12         23.64         20.00         3.18 o
  -1  12  12         26.77         26.82         3.37 o
  -3  13  12          2.56          3.27         2.99 o
  -2  13  12          3.75          3.90         2.11 o
  -1  13  12          8.82          5.86         1.87 o
  -3  14  12        145.73        112.68         7.69 o
  -2  14  12         95.23         74.37         6.73 o
  -3   0  13         82.62         97.02         8.16 o
  -1   0  13        124.35        168.06        10.30 o
  -3   1  13          2.82          1.64         4.05 o
  -2   1  13         27.53         24.44         3.34 o
  -1   1  13         21.75         22.95         3.04 o
  -3   2  13         42.28         42.43         3.96 o
  -2   2  13         68.94         66.29         5.07 o
  -1   2  13          1.46          2.75         1.70 o
  -3   3  13         11.05         18.28         2.66 o
  -2   3  13          3.65          1.42         1.94 o
  -1   3  13         63.75         57.32         4.32 o
  -3   4  13         94.16         91.82         5.26 o
  -2   4  13         17.30         22.21         3.20 o
  -1   4  13         37.58         41.67         3.66 o
  -3   5  13          5.16         -3.07         3.07 o
  -2   5  13        150.97        153.46         6.91 o
  -1   5  13          0.37          0.94         1.54 o
  -3   6  13         65.82         60.19         6.15 o
  -2   6  13         35.66         43.43         3.66 o
  -1   6  13          3.61          3.18         2.11 o
  -3   7  13         45.80         42.72         4.93 o
  -2   7  13         29.46         29.31         4.42 o
  -2   8  13         23.95         18.46         3.50 o
                                                
